# Supplementary material for: Viscoelasticity assessment of tumoral skin with the use of a novel contact-free palpation methodology based upon surface waves
Source: Sci Rep. 2022 Nov 4;12:18716. doi: 10.1038/s41598-022-23483-4 (PMC9636432; doi:10.1038/s41598-022-23483-4)
Supplement: Supplementary file 1 — Supplementary Information. [file 41598_2022_23483_MOESM1_ESM.zip]

Archive with 33 entries (24 files):
- Raw Data xls/
- Raw Data xls/Angioma/
- Raw Data xls/Angioma/csv/
- Raw Data xls/Angioma/csv/Eta_dash_visco_Angioma.csv
- Raw Data xls/Angioma/csv/Eta_dash_visco_Angioma_Healthy.csv
- Raw Data xls/Angioma/csv/G_RealPart_Angioma.csv
- Raw Data xls/Angioma/csv/G_RealPart_Angioma_Healthy.csv
- Raw Data xls/Angioma/csv/Speed_Depth_Angioma.csv
- Raw Data xls/Angioma/csv/Speed_Depth_Angioma_Healthy.csv
- Raw Data xls/CBC/
- Raw Data xls/CBC/CSV/
- Raw Data xls/CBC/CSV/Eta_dash_visco_CBC.csv
- Raw Data xls/CBC/CSV/Eta_dash_visco_CBC_Healthy.csv
- Raw Data xls/CBC/CSV/G_RealPart_CBC.csv
- Raw Data xls/CBC/CSV/G_RealPart_CBC_Healthy.csv
- Raw Data xls/CBC/CSV/Speed_Depth_CBC.csv
- Raw Data xls/CBC/CSV/Speed_Depth_CBC_Healthy.csv
- Raw Data xls/Melanoma/
- Raw Data xls/Melanoma/CSV/
- Raw Data xls/Melanoma/CSV/Eta_dash_visco_Melanoma.csv
- Raw Data xls/Melanoma/CSV/Eta_dash_visco_Melanoma_Healthy.csv
- Raw Data xls/Melanoma/CSV/G_RealPart_Melanoma.csv
- Raw Data xls/Melanoma/CSV/G_RealPart_Melanoma_Healthy.csv
- Raw Data xls/Melanoma/CSV/Speed_Depth_Melanoma.csv
- Raw Data xls/Melanoma/CSV/Speed_Depth_Melanoma_Healthy.csv
- Raw Data xls/Nevus/
- Raw Data xls/Nevus/CSV/
- Raw Data xls/Nevus/CSV/Eta_dash_visco_Nevus.csv
- Raw Data xls/Nevus/CSV/Eta_dash_visco_Nevus_Healthy.csv
- Raw Data xls/Nevus/CSV/G_RealPart_Nevus.csv
- Raw Data xls/Nevus/CSV/G_RealPart_Nevus_Healthy.csv
- Raw Data xls/Nevus/CSV/Speed_Depth_Nevus.csv
- Raw Data xls/Nevus/CSV/Speed_Depth_Nevus_Healthy.csv
