# Supplementary material for: Viscoelasticity assessment of tumoral skin with the use of a novel contact-free palpation methodology based upon surface waves
Source: Sci Rep. 2022 Nov 4;12:18716. doi: 10.1038/s41598-022-23483-4 (PMC9636432; doi:10.1038/s41598-022-23483-4)
Supplement: Supplementary file 1 — Supplementary Information. [file 41598_2022_23483_MOESM1_ESM.zip › Raw Data xls/Angioma/csv/Eta_dash_visco_Angioma.csv]

0.39269	0
0.39286	0.00010814
0.39305	0.00021074
0.39327	0.00031927
0.3935	0.00042337
0.39533	0.00053152
0.3999	0.00063789
0.40792	0.00074493
0.41766	0.00085435
0.42578	0.0009595
0.43054	0.0010728
0.43427	0.0011753
0.44117	0.0012862
0.45555	0.0013815
0.4797	0.0014809
0.51061	0.0016046
0.54401	0.0016998
0.57662	0.0018298
0.60898	0.001996
0.644	0.0022628
0.68345	0.0025314
0.72501	0.0028019
0.76457	0.0030744
0.79783	0.0033488
0.82256	0.0036252
0.84019	0.0039035
0.85375	0.0041839
0.86533	0.0044663
0.87538	0.0047507
0.88376	0.0050371
0.89028	0.0053257
0.89508	0.0056163
0.89836	0.0059091
0.90015	0.0060758
0.90042	0.0061956
0.89926	0.0063157
0.89718	0.0064192
0.8949	0.0065383
0.89319	0.0066596
0.89217	0.0067667
0.8915	0.0068846
0.89108	0.007007
0.89124	0.0071184
0.89233	0.0072332
0.89454	0.0073396
0.89783	0.0074636
0.90157	0.0075805
0.9045	0.007728
0.90648	0.0078593
0.9083	0.0079838
0.91091	0.0081248
0.91455	0.0082419
0.91833	0.0083679
0.92184	0.0085022
0.92525	0.0086634
0.92828	0.0088199
0.93127	0.0089607
0.93566	0.0091481
0.94143	0.0093045
0.94844	0.0094483
0.95669	0.0096369
0.96573	0.0097957
0.97586	0.00994
0.98727	0.01013
0.99944	0.010294
1.0126	0.010436
1.0268	0.010627
1.0413	0.010799
1.0556	0.010936
1.0687	0.011129
1.0795	0.01131
1.0881	0.011441
1.095	0.011635
1.1004	0.011829
1.1047	0.01195
1.1082	0.01214
1.1116	0.012331
1.1156	0.012523
1.1209	0.012716
1.1272	0.01291
1.1348	0.013105
1.1435	0.013301
1.153	0.013437
1.1626	0.013597
1.1717	0.013752
1.1796	0.013885
1.1854	0.014047
1.1889	0.01421
1.1898	0.014374
1.1888	0.014539
1.1866	0.014704
1.1831	0.014871
1.1781	0.015083
1.1722	0.015297
1.1659	0.015512
1.1598	0.015728
1.1543	0.015945
1.1499	0.016164
1.1469	0.016384
1.1455	0.016605
1.1457	0.016828
1.1476	0.017052
1.1511	0.017277
1.1562	0.017504
1.1626	0.017732
1.1699	0.017961
1.1778	0.018191
1.1859	0.018423
1.194	0.018754
1.202	0.019086
1.2099	0.019421
1.2176	0.019758
1.2251	0.020098
1.2324	0.020439
1.2395	0.020783
1.2463	0.02113
1.253	0.021429
1.2595	0.021729
1.2658	0.022032
1.2721	0.022336
1.2784	0.022643
1.2848	0.022952
1.2914	0.023262
1.2983	0.023575
1.3055	0.023838
1.3126	0.024102
1.3162	0.024369
1.3115	0.024636
1.297	0.024906
1.2782	0.025177
1.2686	0.02545
1.283	0.025725
1.3256	0.026141
1.393	0.029009
1.4727	0.029627
1.549	0.034156
1.6155	0.034481
1.6807	0.039176
1.7657	0.041637
1.8855	0.04254
2.0351	0.043265
2.1881	0.045207
2.3203	0.046088
2.4212	0.046642
2.5021	0.051367
2.6021	0.052492
2.7544	0.059678
2.9617	0.06119
3.198	0.061909
3.4262	0.062792
3.6114	0.06492
3.7452	0.066426
3.8523	0.069243
3.9898	0.071156
4.2036	0.074225
4.4827	0.07821
4.7838	0.079643
5.0578	0.080256
5.2669	0.081137
5.4099	0.087693
5.533	0.088837
5.713	0.090716
6.0028	0.0944
6.3739	0.097418
6.7397	0.097927
7.0305	0.098608
7.2172	0.10122
7.3339	0.1042
7.4798	0.10778
7.7472	0.11123
8.147	0.11389
8.581	0.1161
8.964	0.11776
9.2326	0.11847
9.4222	0.1223
9.6123	0.12471
9.8948	0.12857
10.327	0.13276
10.849	0.1348
11.319	0.13583
11.615	0.13825
11.738	0.13987
11.729	0.14115
11.676	0.14493
11.617	0.15047
11.542	0.15109
11.414	0.15174
11.183	0.15236
10.859	0.15293
10.51	0.15359
10.223	0.15418
10.036	0.15479
9.9408	0.15547
9.9014	0.15602
9.8965	0.1567
9.9051	0.15734
9.9157	0.15794
9.9242	0.15863
9.9236	0.15923
9.914	0.16001
9.8956	0.16059
9.8828	0.16137
9.8762	0.162
9.8542	0.16273
9.7742	0.16343
9.6286	0.16428
9.4354	0.16488
9.2393	0.16573
9.0608	0.16645
8.8676	0.16721
8.6278	0.16782
8.3413	0.16857
8.058	0.16927
7.8333	0.16994
7.7067	0.17057
7.6516	0.1713
7.6023	0.17197
7.5244	0.17274
7.4373	0.17338
7.4029	0.17407
7.4433	0.1748
7.507	0.17553
7.5407	0.17625
7.5336	0.17704
7.5052	0.17772
7.4815	0.1785
7.4947	0.17925
7.535	0.17999
7.5918	0.1808
7.6309	0.18149
7.6303	0.1823
7.6486	0.18308
7.7611	0.18383
8.0095	0.18465
8.3727	0.18536
8.7486	0.18621
9.0376	0.18703
9.2175	0.18777
9.2975	0.18852
9.3296	0.18925
9.386	0.19009
9.4412	0.19083
9.4368	0.19186
9.3201	0.19262
9.073	0.19347
8.7753	0.19443
8.5307	0.19534
8.3711	0.19616
8.2953	0.19704
8.2788	0.19811
8.2741	0.1989
8.282	0.19969
8.2739	0.20079
8.219	0.20168
8.1347	0.20257
8.0961	0.20351
8.1151	0.20452
8.1487	0.20545
8.1511	0.20634
8.1239	0.20741
8.1203	0.20826
8.148	0.20922
8.1718	0.21019
8.1854	0.21107
8.1921	0.21204
8.1882	0.21296
8.2101	0.2139
8.2779	0.21491
8.3949	0.21591
8.5048	0.21687
8.569	0.21783
8.5721	0.21874
8.583	0.21977
8.6434	0.22099
8.7505	0.22198
8.8859	0.22327
8.9708	0.2244
9.0223	0.22557
9.0724	0.22686
9.1793	0.22791
9.3442	0.2293
9.5411	0.23035
9.7047	0.23168
9.8283	0.23291
9.8928	0.23406
9.8822	0.23511
9.8713	0.23653
9.883	0.23757
9.9173	0.23902
9.9374	0.24025
9.908	0.24154
9.8768	0.24298
9.8554	0.24408
9.8183	0.24557
9.806	0.24686
9.8442	0.24817
9.9316	0.24969
9.9979	0.25082
10.001	0.25235
9.9674	0.25374
9.9523	0.25504
9.9734	0.25661
10.052	0.25789
10.165	0.25936
10.296	0.26094
10.448	0.26215
10.65	0.26377
11.027	0.26526
11.569	0.26662
12.132	0.26827
12.553	0.2697
12.767	0.27119
12.863	0.27257
12.939	0.27399
12.987	0.27545
13.039	0.27686
13.062	0.27848
12.965	0.28021
12.765	0.2816
12.539	0.28332
12.366	0.28509
12.32	0.28648
12.354	0.28798
12.39	0.28967
12.457	0.29149
12.505	0.29292
12.481	0.29477
12.424	0.29664
12.351	0.29811
12.282	0.30007
12.3	0.30193
12.376	0.30356
12.445	0.30557
12.547	0.30737
12.602	0.30914
12.534	0.31119
12.316	0.31297
11.897	0.31486
11.288	0.31696
10.583	0.31874
9.8218	0.32072
9.0228	0.32299
8.2327	0.32563
7.4249	0.32831
6.6477	0.33103
6.0429	0.33343
5.7122	0.33586
5.7147	0.33832
5.9579	0.34082
6.2308	0.34335
6.3933	0.34591
6.4517	0.34851
6.4574	0.35053
6.4455	0.35306
6.5058	0.35655
6.6145	0.3601
6.7578	0.36372
6.825	0.36739
6.8276	0.37113
6.8874	0.37494
7.152	0.37881
7.5649	0.38148
7.9275	0.38489
8.233	0.38849
8.4941	0.39214
8.7841	0.39504
9.0029	0.39812
9.0458	0.40193
8.8711	0.40581
8.5487	0.40975
8.098	0.41285
7.686	0.41618
7.6453	0.4203
8.0648	0.42449
8.7911	0.42876
9.3886	0.43311
9.5917	0.43754
9.5048	0.44205
9.3723	0.44591
9.2965	0.44902
9.2663	0.45207
9.1671	0.45683
8.9071	0.46169
8.4392	0.46664
7.8637	0.47169
7.3799	0.47683
7.1007	0.48209
6.9885	0.48744
7.0574	0.49291
7.3237	0.49822
7.8082	0.50166
8.529	0.5074
9.2543	0.51262
9.9948	0.51794
10.693	0.52337
11.483	0.527
12.436	0.53237
13.679	0.53807
15.099	0.54209
16.658	0.54752
18.265	0.55174
19.79	0.55725
21.063	0.56162
21.922	0.56727
22.381	0.57175
22.581	0.57696
22.818	0.58212
23.115	0.58644
23.499	0.59275
23.631	0.59817
23.293	0.60365
22.538	0.61029
21.844	0.61483
21.502	0.62179
21.72	0.62734
22.272	0.63576
22.757	0.64045
23.161	0.6492
23.286	0.65493
23.336	0.66038
23.467	0.66808
23.856	0.67361
24.288	0.68003
24.648	0.68787
24.66	0.69569
24.427	0.70315
24.294	0.71179
24.229	0.71899
24.426	0.72834
24.83	0.73544
25.351	0.74538
25.877	0.75252
26.316	0.76273
26.535	0.76917
26.699	0.77662
26.918	0.78364
27.23	0.79486
27.425	0.80203
27.394	0.81213
27.27	0.82175
27.425	0.82886
27.809	0.84199
28.464	0.84966
29.226	0.85749
29.868	0.87135
30.417	0.87962
30.762	0.8891
31.27	0.90005
32.016	0.91042
32.944	0.9192
33.596	0.9316
33.815	0.94354
33.604	0.95252
33.072	0.96783
32.384	0.97813
31.619	0.98825
31.119	1.0047
30.725	1.016
30.366	1.0263
30.155	1.0453
30.39	1.0564
30.958	1.0679
31.674	1.0871
32.464	1.1005
33.434	1.114
34.689	1.1278
35.877	1.1418
36.819	1.1562
37.316	1.169
37.354	1.1838
37.186	1.199
37.297	1.2145
37.87	1.2304
38.911	1.2458
39.998	1.2606
40.605	1.2769
40.629	1.2936
40.466	1.3107
40.739	1.3281
41.541	1.346
42.458	1.3643
43.121	1.3823
43.517	1.4006
43.757	1.419
43.923	1.4378
43.867	1.4571
43.267	1.4769
41.722	1.4972
39.047	1.5181
35.447	1.5394
31.334	1.5614
27.019	1.5924
22.646	1.6281
19.748	1.6652
16.355	1.7039
12.712	1.7442
9.3799	1.7862
