# Supplementary material for: Viscoelasticity assessment of tumoral skin with the use of a novel contact-free palpation methodology based upon surface waves
Source: Sci Rep. 2022 Nov 4;12:18716. doi: 10.1038/s41598-022-23483-4 (PMC9636432; doi:10.1038/s41598-022-23483-4)
Supplement: Supplementary file 1 — Supplementary Information. [file 41598_2022_23483_MOESM1_ESM.zip › Raw Data xls/Angioma/csv/Eta_dash_visco_Angioma_Healthy.csv]

9.6695	0
9.7084	0.00056542
9.7484	0.0011343
9.7882	0.0017068
9.8264	0.0022827
9.8617	0.0028623
9.928	0.0034454
9.992	0.0040322
10.052	0.0046226
10.106	0.0052869
10.153	0.0059554
10.194	0.0066282
10.229	0.0073052
10.261	0.0079866
10.293	0.0086724
10.327	0.0093625
10.364	0.010057
10.406	0.010503
10.453	0.010952
10.505	0.011403
10.562	0.011857
10.622	0.012314
10.683	0.012773
10.743	0.013235
10.802	0.0137
10.859	0.014019
10.912	0.014339
10.962	0.014661
11.009	0.014985
11.051	0.01531
11.091	0.015638
11.127	0.015966
11.162	0.016297
11.194	0.016783
11.224	0.017272
11.253	0.017763
11.28	0.018258
11.306	0.018756
11.331	0.019257
11.356	0.01976
11.381	0.020267
11.406	0.020936
11.432	0.021608
11.457	0.022285
11.481	0.022967
11.502	0.023653
11.519	0.024343
11.532	0.025038
11.541	0.025738
11.545	0.026115
11.544	0.026495
11.54	0.026877
11.533	0.027261
11.525	0.027646
11.519	0.028035
11.516	0.028425
11.507	0.028817
11.472	0.029296
11.39	0.029778
11.259	0.030263
11.098	0.03075
10.933	0.031241
10.77	0.031734
10.592	0.032016
10.392	0.032335
10.185	0.032655
9.9972	0.032975
9.8566	0.033227
9.7761	0.033496
9.7465	0.033802
9.7459	0.034127
9.7665	0.034453
9.8054	0.034747
9.8637	0.035008
9.9421	0.035295
10.025	0.035625
10.109	0.035951
10.188	0.03629
10.263	0.036647
10.315	0.036991
10.36	0.037329
10.39	0.037616
10.417	0.038059
10.446	0.038378
10.485	0.038652
10.536	0.039046
10.6	0.039449
10.677	0.039771
10.772	0.040062
10.891	0.040503
11.018	0.04081
11.158	0.041204
11.307	0.04149
11.466	0.041777
11.608	0.042063
11.715	0.04235
11.753	0.04264
11.724	0.042932
11.648	0.043225
11.563	0.043519
11.471	0.043815
11.363	0.044216
11.227	0.044551
11.073	0.044997
10.92	0.045333
10.789	0.045735
10.699	0.046123
10.636	0.04652
10.586	0.046921
10.523	0.047283
10.468	0.047727
10.42	0.048068
10.376	0.04854
10.327	0.048861
10.271	0.049328
10.204	0.049676
10.141	0.050153
10.088	0.050509
10.05	0.051054
10.023	0.051464
9.9871	0.051981
9.9364	0.05247
9.8913	0.052808
9.8525	0.053476
9.8099	0.053816
9.7614	0.05426
9.7116	0.054849
9.6784	0.055329
9.6497	0.055729
9.6077	0.056083
9.562	0.05665
9.5256	0.057215
9.5024	0.057562
9.4853	0.057912
9.4878	0.058491
9.5016	0.05907
9.5151	0.059426
9.5083	0.059851
9.4732	0.060372
9.4499	0.060958
9.4472	0.061328
9.4597	0.061833
9.4589	0.062295
9.4331	0.062826
9.3803	0.063247
9.3289	0.06373
9.295	0.064227
9.2937	0.064644
9.353	0.065191
9.4347	0.065588
9.5012	0.066121
9.5416	0.066677
9.5698	0.067067
9.6183	0.067597
9.714	0.068011
9.8216	0.068523
9.9011	0.068972
9.9329	0.069547
9.914	0.070002
9.8822	0.070438
9.8751	0.070926
9.8915	0.071505
9.912	0.07192
9.9298	0.072514
9.9445	0.072951
9.9578	0.073444
9.9704	0.073941
9.9822	0.074549
9.9939	0.075002
10.006	0.075524
10.035	0.076008
10.074	0.076586
10.118	0.077059
10.144	0.077688
10.119	0.078162
10.064	0.078632
10.007	0.079199
9.9815	0.079831
9.9821	0.080287
9.9956	0.080865
9.9774	0.081388
9.9442	0.082047
9.925	0.082525
9.9356	0.083169
9.9931	0.083637
10.086	0.084304
10.193	0.084825
10.288	0.085453
10.375	0.085933
10.445	0.086699
10.516	0.087285
10.567	0.087792
10.584	0.088605
10.581	0.089149
10.572	0.08968
10.568	0.090545
10.575	0.091047
10.579	0.091597
10.581	0.092474
10.598	0.093024
10.612	0.093543
10.64	0.094431
10.69	0.095002
10.759	0.09556
10.849	0.096424
10.96	0.096999
11.085	0.097625
11.222	0.098455
11.357	0.099028
11.486	0.099591
11.622	0.10016
11.762	0.10075
11.886	0.10134
11.974	0.10194
12.001	0.10254
11.972	0.10315
11.938	0.10376
11.935	0.10437
11.961	0.10495
12.001	0.10554
12.046	0.10613
12.088	0.10676
12.124	0.10738
12.153	0.10802
12.175	0.10865
12.194	0.10929
12.213	0.10994
12.214	0.11058
12.181	0.1112
12.102	0.11192
11.998	0.11261
11.889	0.11342
11.804	0.11405
11.74	0.11487
11.71	0.11551
11.725	0.11632
11.742	0.11697
11.736	0.11782
11.704	0.11856
11.68	0.1193
11.686	0.11997
11.732	0.12083
11.803	0.12168
11.884	0.12236
11.949	0.12304
11.95	0.12384
11.911	0.12464
11.894	0.12545
11.944	0.12616
12.046	0.12696
12.151	0.12767
12.203	0.12845
12.187	0.12919
12.129	0.13003
12.071	0.13078
12.073	0.1316
12.14	0.13243
12.22	0.13318
12.277	0.13397
12.288	0.13479
12.251	0.13559
12.184	0.13641
12.13	0.1373
12.141	0.13807
12.218	0.13896
12.288	0.13982
12.276	0.14061
12.135	0.14142
11.857	0.14234
11.496	0.14317
11.114	0.14406
10.76	0.145
10.427	0.14599
10.078	0.14753
9.6896	0.14908
9.2924	0.15065
8.9404	0.15224
8.6887	0.15385
8.5642	0.15547
8.5445	0.15711
8.5842	0.15876
8.6477	0.16044
8.7191	0.16213
8.7925	0.16384
8.8674	0.16557
8.9429	0.16731
9.018	0.16908
9.0919	0.17086
9.164	0.17267
9.234	0.17449
9.3017	0.17633
9.3663	0.1782
9.4266	0.18008
9.4814	0.18199
9.5299	0.18391
9.572	0.18586
9.6079	0.18783
9.6379	0.18982
9.6617	0.19184
9.679	0.19388
9.6892	0.19594
9.692	0.19802
9.6879	0.20013
9.6779	0.20226
9.6631	0.20442
9.644	0.20644
9.6211	0.20847
9.595	0.21054
9.5672	0.21262
9.5394	0.21473
9.5135	0.21687
9.4912	0.21902
9.4734	0.22121
9.4605	0.22271
9.453	0.22422
9.4511	0.22575
9.4549	0.2273
9.4643	0.22886
9.4784	0.23043
9.4959	0.23202
9.5157	0.23362
9.537	0.23505
9.5594	0.2365
9.5831	0.23795
9.6081	0.23942
9.6344	0.24091
9.6618	0.2424
9.6898	0.24391
9.7181	0.24543
9.7464	0.24697
9.7744	0.24852
9.8015	0.25009
9.8266	0.25167
9.8483	0.25326
9.8655	0.25487
9.8773	0.2565
9.8835	0.25813
9.8839	0.26001
9.8786	0.2619
9.8672	0.26381
9.8491	0.26575
9.824	0.2677
9.7922	0.26968
9.7545	0.27167
9.7117	0.27369
9.6643	0.27596
9.6126	0.27827
9.5569	0.28059
9.4978	0.28295
9.4362	0.28534
9.3736	0.28775
9.3114	0.29019
9.2503	0.29266
9.1912	0.29491
9.1343	0.29719
9.0802	0.29949
9.0298	0.30182
8.984	0.30417
8.9432	0.30656
8.9072	0.30897
8.8757	0.31141
8.8485	0.3136
8.8255	0.31582
8.8072	0.31806
8.7938	0.32033
8.7857	0.32262
8.7827	0.32494
8.7839	0.32729
8.7886	0.32966
8.7962	0.33235
8.8065	0.33508
8.8189	0.33785
8.8323	0.34064
8.8456	0.34348
8.8571	0.34635
8.8657	0.34926
8.8705	0.3522
8.8713	0.35519
8.8678	0.35821
8.8599	0.36128
8.8476	0.36438
8.8309	0.36753
8.8103	0.37071
8.7867	0.37395
8.7609	0.37722
8.7331	0.38125
8.7037	0.38535
8.6729	0.38951
8.6414	0.39374
8.6098	0.39803
8.5791	0.40239
8.5499	0.40682
8.5227	0.41132
8.4977	0.41629
8.4751	0.42134
8.4553	0.42648
8.4389	0.4317
8.4266	0.43702
8.4184	0.44243
8.4142	0.44794
8.4137	0.45354
8.4167	0.45881
8.423	0.46417
8.4328	0.46962
8.4459	0.47517
8.4619	0.48082
8.4802	0.48656
8.5	0.49241
8.5204	0.49837
8.5411	0.50347
8.5618	0.50866
8.582	0.51393
8.6012	0.51929
8.6188	0.52474
8.6342	0.53029
8.6473	0.53593
8.6579	0.54167
8.6661	0.54751
8.6718	0.55345
8.6754	0.5595
8.6773	0.56566
8.678	0.57192
8.6784	0.57831
8.6793	0.58481
8.6812	0.59143
8.6845	0.59999
8.6892	0.60873
8.6954	0.61766
8.7027	0.62679
8.7109	0.63611
8.7196	0.64564
8.7282	0.65539
8.7366	0.66535
8.7444	0.67553
8.7518	0.68595
8.7591	0.69661
8.7667	0.70752
8.7754	0.71868
8.7859	0.73011
8.7988	0.74181
8.8144	0.75379
8.833	0.76606
8.8546	0.77863
8.8794	0.79151
8.9075	0.80471
8.939	0.81825
8.9734	0.83213
9.0102	0.84637
9.0492	0.86097
9.0899	0.87506
9.1326	0.8895
9.1774	0.90433
9.225	0.91954
9.276	0.93515
9.3308	0.95118
9.3897	0.96765
9.4528	0.98457
9.5202	1.003
9.5914	1.022
9.6658	1.0415
9.7415	1.0616
9.8163	1.0823
9.888	1.1036
9.955	1.1255
10.016	1.1481
10.072	1.169
10.121	1.1904
10.165	1.2125
10.206	1.2353
10.247	1.2587
10.289	1.2829
10.338	1.3079
10.394	1.3337
10.458	1.3648
10.531	1.3969
10.61	1.4303
10.687	1.4648
10.756	1.5006
10.799	1.5377
10.808	1.5761
10.768	1.6161
10.68	1.6393
10.555	1.6632
10.404	1.6877
10.239	1.7129
10.071	1.7383
9.9048	1.7626
9.7481	1.7877
9.6215	1.814
9.5353	1.8405
9.4967	1.8673
9.5023	1.8957
9.5377	1.9249
9.5599	1.9537
9.5909	1.9842
9.6265	2.0158
9.6669	2.0482
