# Supplementary material for: Viscoelasticity assessment of tumoral skin with the use of a novel contact-free palpation methodology based upon surface waves
Source: Sci Rep. 2022 Nov 4;12:18716. doi: 10.1038/s41598-022-23483-4 (PMC9636432; doi:10.1038/s41598-022-23483-4)
Supplement: Supplementary file 1 — Supplementary Information. [file 41598_2022_23483_MOESM1_ESM.zip › Raw Data xls/Angioma/csv/G_RealPart_Angioma.csv]

0.48792	0
0.48767	0.00010814
0.48752	0.00021074
0.48746	0.00031927
0.48745	0.00042337
0.49183	0.00053152
0.50304	0.00063789
0.52383	0.00074493
0.5495	0.00085435
0.57075	0.0009595
0.5828	0.0010728
0.59193	0.0011753
0.60945	0.0012862
0.64678	0.0013815
0.70961	0.0014809
0.78913	0.0016046
0.87319	0.0016998
0.95255	0.0018298
1.0286	0.001996
1.1094	0.0022628
1.1996	0.0025314
1.2928	0.0028019
1.3779	0.0030744
1.4432	0.0033488
1.4833	0.0036252
1.5024	0.0039035
1.5088	0.0041839
1.5078	0.0044663
1.5004	0.0047507
1.4865	0.0050371
1.4674	0.0053257
1.4454	0.0056163
1.4225	0.0059091
1.3994	0.0060758
1.3765	0.0061956
1.3537	0.0063157
1.3331	0.0064192
1.3171	0.0065383
1.3085	0.0066596
1.3075	0.0067667
1.3108	0.0068846
1.3141	0.007007
1.3156	0.0071184
1.3165	0.0072332
1.3181	0.0073396
1.3215	0.0074636
1.3245	0.0075805
1.3252	0.007728
1.3233	0.0078593
1.3212	0.0079838
1.3231	0.0081248
1.3309	0.0082419
1.3435	0.0083679
1.3575	0.0085022
1.3713	0.0086634
1.3835	0.0088199
1.3952	0.0089607
1.4079	0.0091481
1.4213	0.0093045
1.4337	0.0094483
1.4435	0.0096369
1.4502	0.0097957
1.4551	0.00994
1.4593	0.01013
1.4631	0.010294
1.4668	0.010436
1.4705	0.010627
1.4827	0.010799
1.5179	0.010936
1.5945	0.011129
1.7213	0.01131
1.8891	0.011441
2.0794	0.011635
2.2775	0.011829
2.477	0.01195
2.6734	0.01214
2.8629	0.012331
3.0343	0.012523
3.1723	0.012716
3.2621	0.01291
3.2971	0.013105
3.2854	0.013301
3.2448	0.013437
3.1915	0.013597
3.1339	0.013752
3.0777	0.013885
3.0274	0.014047
2.9856	0.01421
2.9532	0.014374
2.927	0.014539
2.9046	0.014704
2.8873	0.014871
2.8758	0.015083
2.8685	0.015297
2.8635	0.015512
2.8594	0.015728
2.8556	0.015945
2.852	0.016164
2.8482	0.016384
2.8444	0.016605
2.8403	0.016828
2.836	0.017052
2.8316	0.017277
2.8273	0.017504
2.8234	0.017732
2.8201	0.017961
2.8175	0.018191
2.8157	0.018423
2.8149	0.018754
2.8149	0.019086
2.8157	0.019421
2.8172	0.019758
2.8193	0.020098
2.8215	0.020439
2.8238	0.020783
2.8257	0.02113
2.8273	0.021429
2.8285	0.021729
2.8292	0.022032
2.8293	0.022336
2.8288	0.022643
2.8277	0.022952
2.8259	0.023262
2.8235	0.023575
2.8207	0.023838
2.8116	0.024102
2.7835	0.024369
2.7191	0.024636
2.6103	0.024906
2.4748	0.025177
2.347	0.02545
2.2671	0.025725
2.2444	0.026141
2.2707	0.029009
2.3115	0.029627
2.3381	0.034156
2.3585	0.034481
2.3998	0.039176
2.5102	0.041637
2.6881	0.04254
2.8956	0.043265
3.0628	0.045207
3.1585	0.046088
3.1894	0.046642
3.1985	0.051367
3.2528	0.052492
3.3826	0.059678
3.586	0.06119
3.8124	0.061909
4.0327	0.062792
4.1972	0.06492
4.2844	0.066426
4.3155	0.069243
4.375	0.071156
4.5273	0.074225
4.7634	0.07821
5.0241	0.079643
5.2222	0.080256
5.2871	0.081137
5.2187	0.087693
5.1499	0.088837
5.2251	0.090716
5.5177	0.0944
5.9293	0.097418
6.3021	0.097927
6.5424	0.098608
6.6184	0.10122
6.5825	0.1042
6.5697	0.10778
6.6909	0.11123
6.926	0.11389
7.1372	0.1161
7.2523	0.11776
7.2641	0.11847
7.2532	0.1223
7.283	0.12471
7.4145	0.12857
7.7052	0.13276
8.102	0.1348
8.4165	0.13583
8.4774	0.13825
8.3159	0.13987
7.9888	0.14115
7.5816	0.14493
7.1364	0.15047
6.6726	0.15109
6.197	0.15174
5.6787	0.15236
5.1174	0.15293
4.6038	0.15359
4.2499	0.15418
4.0683	0.15479
4.0026	0.15547
3.9904	0.15602
3.9954	0.1567
4.0035	0.15734
4.0117	0.15794
4.0194	0.15863
4.0252	0.15923
4.0294	0.16001
4.0318	0.16059
4.0353	0.16137
4.04	0.162
4.0366	0.16273
4.0078	0.16343
3.946	0.16428
3.8577	0.16488
3.7633	0.16573
3.6746	0.16645
3.5766	0.16721
3.4499	0.16782
3.2979	0.16857
3.1474	0.16927
3.0287	0.16994
2.9599	0.17057
2.9256	0.1713
2.8918	0.17197
2.8421	0.17274
2.784	0.17338
2.7491	0.17407
2.7527	0.1748
2.7702	0.17553
2.7742	0.17625
2.7554	0.17704
2.725	0.17772
2.7003	0.1785
2.7004	0.17925
2.719	0.17999
2.7485	0.1808
2.7703	0.18149
2.7724	0.1823
2.8099	0.18308
2.9534	0.18383
3.246	0.18465
3.6559	0.18536
4.0624	0.18621
4.3548	0.18703
4.5177	0.18777
4.5866	0.18852
4.6137	0.18925
4.649	0.19009
4.6579	0.19083
4.5789	0.19186
4.3628	0.19262
4.021	0.19347
3.6621	0.19443
3.3996	0.19534
3.2557	0.19616
3.2	0.19704
3.1941	0.19811
3.1979	0.1989
3.2059	0.19969
3.2028	0.20079
3.1775	0.20168
3.1386	0.20257
3.1215	0.20351
3.1303	0.20452
3.1424	0.20545
3.1387	0.20634
3.1203	0.20741
3.1139	0.20826
3.1208	0.20922
3.1244	0.21019
3.123	0.21107
3.1224	0.21204
3.1224	0.21296
3.1375	0.2139
3.1759	0.21491
3.2393	0.21591
3.305	0.21687
3.3563	0.21783
3.3862	0.21874
3.4256	0.21977
3.4902	0.22099
3.5743	0.22198
3.6683	0.22327
3.7372	0.2244
3.7868	0.22557
3.8261	0.22686
3.8759	0.22791
3.941	0.2293
4.0213	0.23035
4.0931	0.23168
4.1525	0.23291
4.1861	0.23406
4.1835	0.23511
4.1797	0.23653
4.1906	0.23757
4.2194	0.23902
4.2509	0.24025
4.2626	0.24154
4.2678	0.24298
4.2671	0.24408
4.2503	0.24557
4.2415	0.24686
4.2557	0.24817
4.2932	0.24969
4.3198	0.25082
4.3152	0.25235
4.2916	0.25374
4.2757	0.25504
4.2756	0.25661
4.3016	0.25789
4.3428	0.25936
4.3917	0.26094
4.4738	0.26215
4.6636	0.26377
5.0591	0.26526
5.6498	0.26662
6.2687	0.26827
6.7236	0.2697
6.9485	0.27119
7.028	0.27257
7.0586	0.27399
7.0649	0.27545
7.1026	0.27686
7.1329	0.27848
7.1001	0.28021
6.9587	0.2816
6.7288	0.28332
6.5034	0.28509
6.3777	0.28648
6.3371	0.28798
6.3221	0.28967
6.3307	0.29149
6.2724	0.29292
6.0866	0.29477
5.764	0.29664
5.3724	0.29811
5.0378	0.30007
4.8574	0.30193
4.7924	0.30356
4.7646	0.30557
4.763	0.30737
4.7428	0.30914
4.6755	0.31119
4.5544	0.31297
4.3606	0.31486
4.0976	0.31696
3.8023	0.31874
3.4885	0.32072
3.1632	0.32299
2.8443	0.32563
2.522	0.32831
2.2138	0.33103
2.0051	0.33343
1.9547	0.33586
2.099	0.33832
2.3676	0.34082
2.6145	0.34335
2.7518	0.34591
2.7968	0.34851
2.7984	0.35053
2.7856	0.35306
2.8227	0.35655
2.8826	0.3601
2.9491	0.36372
2.9413	0.36739
2.8863	0.37113
2.8944	0.37494
3.082	0.37881
3.3971	0.38148
3.678	0.38489
3.9317	0.38849
4.1844	0.39214
4.5048	0.39504
4.8007	0.39812
4.9501	0.40193
4.889	0.40581
4.6716	0.40975
4.3306	0.41285
4.0047	0.41618
3.9812	0.4203
4.3283	0.42449
4.9324	0.42876
5.4311	0.43311
5.5918	0.43754
5.5005	0.44205
5.3715	0.44591
5.2965	0.44902
5.2626	0.45207
5.184	0.45683
4.9539	0.46169
4.5158	0.46664
3.9265	0.47169
3.3683	0.47683
2.9938	0.48209
2.813	0.48744
2.8064	0.49291
2.9454	0.49822
3.2217	0.50166
3.6701	0.5074
4.1658	0.51262
4.7575	0.51794
5.3934	0.52337
6.1456	0.527
7.0272	0.53237
8.1206	0.53807
9.3406	0.54209
10.673	0.54752
12.05	0.55174
13.364	0.55725
14.469	0.56162
15.226	0.56727
15.646	0.57175
15.849	0.57696
16.09	0.58212
16.386	0.58644
16.785	0.59275
17.006	0.59817
16.865	0.60365
16.376	0.61029
15.894	0.61483
15.642	0.62179
15.781	0.62734
16.119	0.63576
16.314	0.64045
16.39	0.6492
16.245	0.65493
16.088	0.66038
16.051	0.66808
16.254	0.67361
16.502	0.68003
16.682	0.68787
16.593	0.69569
16.312	0.70315
16.118	0.71179
15.945	0.71899
15.887	0.72834
15.91	0.73544
15.984	0.74538
16.033	0.75252
16.023	0.76273
15.865	0.76917
15.665	0.77662
15.545	0.78364
15.555	0.79486
15.562	0.80203
15.522	0.81213
15.484	0.82175
15.632	0.82886
15.87	0.84199
16.219	0.84966
16.611	0.85749
16.976	0.87135
17.319	0.87962
17.511	0.8891
17.811	0.90005
18.233	0.91042
18.765	0.9192
19.15	0.9316
19.34	0.94354
19.289	0.95252
18.991	0.96783
18.482	0.97813
17.805	0.98825
17.22	1.0047
16.631	1.016
16.007	1.0263
15.389	1.0453
14.977	1.0564
14.757	1.0679
14.695	1.0871
14.806	1.1005
15.138	1.114
15.697	1.1278
16.256	1.1418
16.707	1.1562
16.94	1.169
16.944	1.1838
16.84	1.199
16.864	1.2145
17.107	1.2304
17.568	1.2458
18.044	1.2606
18.274	1.2769
18.212	1.2936
18.054	1.3107
18.108	1.3281
18.423	1.346
18.803	1.3643
19.07	1.3823
19.224	1.4006
19.322	1.419
19.403	1.4378
19.391	1.4571
19.123	1.4769
18.401	1.4972
17.132	1.5181
15.414	1.5394
13.442	1.5614
11.365	1.5924
9.2515	1.6281
7.8529	1.6652
6.2067	1.7039
4.4324	1.7442
2.8036	1.7862
