# Supplementary material for: Viscoelasticity assessment of tumoral skin with the use of a novel contact-free palpation methodology based upon surface waves
Source: Sci Rep. 2022 Nov 4;12:18716. doi: 10.1038/s41598-022-23483-4 (PMC9636432; doi:10.1038/s41598-022-23483-4)
Supplement: Supplementary file 1 — Supplementary Information. [file 41598_2022_23483_MOESM1_ESM.zip › Raw Data xls/Angioma/csv/G_RealPart_Angioma_Healthy.csv]

9.0737	0
9.09	0.00056542
9.1073	0.0011343
9.126	0.0017068
9.1471	0.0022827
9.1714	0.0028623
9.2169	0.0034454
9.2699	0.0040322
9.3302	0.0046226
9.3973	0.0052869
9.4706	0.0059554
9.5487	0.0066282
9.6293	0.0073052
9.7089	0.0079866
9.784	0.0086724
9.852	0.0093625
9.9109	0.010057
9.9599	0.010503
9.9986	0.010952
10.026	0.011403
10.043	0.011857
10.049	0.012314
10.045	0.012773
10.035	0.013235
10.02	0.0137
10.002	0.014019
9.9808	0.014339
9.9576	0.014661
9.9336	0.014985
9.9106	0.01531
9.8903	0.015638
9.8742	0.015966
9.863	0.016297
9.8572	0.016783
9.8571	0.017272
9.8632	0.017763
9.8761	0.018258
9.8963	0.018756
9.9235	0.019257
9.9569	0.01976
9.9954	0.020267
10.039	0.020936
10.086	0.021608
10.137	0.022285
10.189	0.022967
10.241	0.023653
10.29	0.024343
10.334	0.025038
10.373	0.025738
10.405	0.026115
10.43	0.026495
10.448	0.026877
10.46	0.027261
10.466	0.027646
10.468	0.028035
10.466	0.028425
10.439	0.028817
10.346	0.029296
10.137	0.029778
9.8098	0.030263
9.4077	0.03075
8.9934	0.031241
8.581	0.031734
8.1387	0.032016
7.647	0.032335
7.1418	0.032655
6.685	0.032975
6.339	0.033227
6.1348	0.033496
6.0477	0.033802
6.0259	0.034127
6.051	0.034453
6.1195	0.034747
6.2368	0.035008
6.4018	0.035295
6.5795	0.035625
6.7546	0.035951
6.913	0.03629
7.0535	0.036647
7.153	0.036991
7.2443	0.037329
7.3055	0.037616
7.3469	0.038059
7.3792	0.038378
7.422	0.038652
7.4762	0.039046
7.5369	0.039449
7.6024	0.039771
7.6859	0.040062
7.8117	0.040503
7.9557	0.04081
8.1248	0.041204
8.3143	0.04149
8.5315	0.041777
8.7376	0.042063
8.9037	0.04235
8.975	0.04264
8.9521	0.042932
8.8582	0.043225
8.7497	0.043519
8.6315	0.043815
8.4873	0.044216
8.2966	0.044551
8.0744	0.044997
7.8517	0.045333
7.6624	0.045735
7.5399	0.046123
7.4662	0.04652
7.4237	0.046921
7.369	0.047283
7.3287	0.047727
7.2999	0.048068
7.2781	0.04854
7.2463	0.048861
7.198	0.049328
7.1299	0.049676
7.0646	0.050153
7.0118	0.050509
6.975	0.051054
6.9533	0.051464
6.9118	0.051981
6.8431	0.05247
6.7792	0.052808
6.7255	0.053476
6.6668	0.053816
6.6005	0.05426
6.532	0.054849
6.49	0.055329
6.4602	0.055729
6.4156	0.056083
6.3653	0.05665
6.3292	0.057215
6.3112	0.057562
6.302	0.057912
6.3204	0.058491
6.3544	0.05907
6.3909	0.059426
6.4001	0.059851
6.3678	0.060372
6.3452	0.060958
6.3483	0.061328
6.3723	0.061833
6.3767	0.062295
6.3426	0.062826
6.2671	0.063247
6.1895	0.06373
6.1297	0.064227
6.1093	0.064644
6.1669	0.065191
6.2563	0.065588
6.3302	0.066121
6.3724	0.066677
6.3972	0.067067
6.4467	0.067597
6.5584	0.068011
6.685	0.068523
6.7759	0.068972
6.8033	0.069547
6.7623	0.070002
6.7002	0.070438
6.6659	0.070926
6.6602	0.071505
6.6611	0.07192
6.6607	0.072514
6.6582	0.072951
6.6546	0.073444
6.6497	0.073941
6.6432	0.074549
6.6365	0.075002
6.6311	0.075524
6.6511	0.076008
6.6867	0.076586
6.7325	0.077059
6.7522	0.077688
6.6999	0.078162
6.6065	0.078632
6.5123	0.079199
6.4654	0.079831
6.4559	0.080287
6.4641	0.080865
6.4268	0.081388
6.3649	0.082047
6.3211	0.082525
6.3181	0.083169
6.3808	0.083637
6.4948	0.084304
6.6242	0.084825
6.7312	0.085453
6.8282	0.085933
6.906	0.086699
6.9857	0.087285
7.0384	0.087792
7.043	0.088605
7.0205	0.089149
6.9935	0.08968
6.9698	0.090545
6.955	0.091047
6.9348	0.091597
6.9143	0.092474
6.9188	0.093024
6.925	0.093543
6.9498	0.094431
7.0047	0.095002
7.0795	0.09556
7.1646	0.096424
7.2575	0.096999
7.3466	0.097625
7.4267	0.098455
7.4854	0.099028
7.5187	0.099591
7.5515	0.10016
7.5954	0.10075
7.6369	0.10134
7.6719	0.10194
7.6684	0.10254
7.6163	0.10315
7.5561	0.10376
7.5271	0.10437
7.5305	0.10495
7.551	0.10554
7.5787	0.10613
7.6056	0.10676
7.6294	0.10738
7.6488	0.10802
7.6734	0.10865
7.7137	0.10929
7.7784	0.10994
7.8424	0.11058
7.8826	0.1112
7.8848	0.11192
7.8732	0.11261
7.8548	0.11342
7.8415	0.11405
7.8221	0.11487
7.8156	0.11551
7.8514	0.11632
7.8928	0.11697
7.9209	0.11782
7.9269	0.11856
7.9386	0.1193
7.9674	0.11997
8.0304	0.12083
8.1249	0.12168
8.2356	0.12236
8.3293	0.12304
8.3512	0.12384
8.3296	0.12464
8.3301	0.12545
8.4015	0.12616
8.5314	0.12696
8.671	0.12767
8.7575	0.12845
8.7676	0.12919
8.7229	0.13003
8.6707	0.13078
8.6802	0.1316
8.7586	0.13243
8.8516	0.13318
8.9194	0.13397
8.9359	0.13479
8.8969	0.13559
8.8233	0.13641
8.7629	0.1373
8.7739	0.13807
8.8582	0.13896
8.9352	0.13982
8.9195	0.14061
8.7613	0.14142
8.4492	0.14234
8.0396	0.14317
7.6023	0.14406
7.1881	0.145
6.7903	0.14599
6.3679	0.14753
5.8946	0.14908
5.4029	0.15065
4.9524	0.15224
4.6041	0.15385
4.3886	0.15547
4.2826	0.15711
4.2374	0.15876
4.2147	0.16044
4.1973	0.16213
4.1793	0.16384
4.161	0.16557
4.1425	0.16731
4.1242	0.16908
4.1062	0.17086
4.0887	0.17267
4.0718	0.17449
4.0555	0.17633
4.0402	0.1782
4.0261	0.18008
4.0135	0.18199
4.0028	0.18391
3.994	0.18586
3.9869	0.18783
3.9815	0.18982
3.9779	0.19184
3.976	0.19388
3.9758	0.19594
3.9771	0.19802
3.9797	0.20013
3.9831	0.20226
3.987	0.20442
3.9911	0.20644
3.9953	0.20847
3.9989	0.21054
4.0012	0.21262
4.0011	0.21473
3.9976	0.21687
3.9904	0.21902
3.9791	0.22121
3.9638	0.22271
3.9443	0.22422
3.9207	0.22575
3.8928	0.2273
3.8609	0.22886
3.8256	0.23043
3.7878	0.23202
3.7484	0.23362
3.7079	0.23505
3.6664	0.2365
3.624	0.23795
3.5806	0.23942
3.5364	0.24091
3.4915	0.2424
3.4461	0.24391
3.4006	0.24543
3.355	0.24697
3.3095	0.24852
3.2644	0.25009
3.2201	0.25167
3.1772	0.25326
3.1362	0.25487
3.0975	0.2565
3.061	0.25813
3.027	0.26001
2.9954	0.2619
2.9665	0.26381
2.9405	0.26575
2.9175	0.2677
2.8975	0.26968
2.8802	0.27167
2.865	0.27369
2.8518	0.27596
2.8404	0.27827
2.8306	0.28059
2.822	0.28295
2.8142	0.28534
2.8064	0.28775
2.798	0.29019
2.7887	0.29266
2.7783	0.29491
2.7665	0.29719
2.7531	0.29949
2.7381	0.30182
2.721	0.30417
2.7019	0.30656
2.681	0.30897
2.6584	0.31141
2.6342	0.3136
2.6086	0.31582
2.5816	0.31806
2.5532	0.32033
2.5236	0.32262
2.4931	0.32494
2.4622	0.32729
2.4311	0.32966
2.3999	0.33235
2.3689	0.33508
2.3382	0.33785
2.3078	0.34064
2.2782	0.34348
2.2494	0.34635
2.2217	0.34926
2.195	0.3522
2.1695	0.35519
2.1451	0.35821
2.122	0.36128
2.1006	0.36438
2.081	0.36753
2.0634	0.37071
2.0478	0.37395
2.0339	0.37722
2.0217	0.38125
2.0111	0.38535
2.0022	0.38951
1.9947	0.39374
1.9886	0.39803
1.9836	0.40239
1.9791	0.40682
1.975	0.41132
1.9709	0.41629
1.9669	0.42134
1.9627	0.42648
1.9582	0.4317
1.9529	0.43702
1.9468	0.44243
1.9396	0.44794
1.9314	0.45354
1.922	0.45881
1.9114	0.46417
1.8996	0.46962
1.8863	0.47517
1.8715	0.48082
1.8551	0.48656
1.8373	0.49241
1.8183	0.49837
1.7983	0.50347
1.7773	0.50866
1.7554	0.51393
1.7328	0.51929
1.7097	0.52474
1.6864	0.53029
1.6632	0.53593
1.6404	0.54167
1.6182	0.54751
1.5966	0.55345
1.5757	0.5595
1.5559	0.56566
1.5375	0.57192
1.5205	0.57831
1.5051	0.58481
1.4913	0.59143
1.4789	0.59999
1.4679	0.60873
1.4584	0.61766
1.4502	0.62679
1.4434	0.63611
1.4375	0.64564
1.4323	0.65539
1.4275	0.66535
1.4229	0.67553
1.4184	0.68595
1.414	0.69661
1.4096	0.70752
1.4051	0.71868
1.4003	0.73011
1.3953	0.74181
1.3899	0.75379
1.3842	0.76606
1.3781	0.77863
1.3715	0.79151
1.3643	0.80471
1.3565	0.81825
1.348	0.83213
1.3388	0.84637
1.329	0.86097
1.3186	0.87506
1.3077	0.8895
1.2962	0.90433
1.2842	0.91954
1.2718	0.93515
1.2592	0.95118
1.2464	0.96765
1.2337	0.98457
1.2211	1.003
1.2085	1.022
1.1961	1.0415
1.1838	1.0616
1.1717	1.0823
1.1597	1.1036
1.1478	1.1255
1.136	1.1481
1.1243	1.169
1.1127	1.1904
1.1013	1.2125
1.0902	1.2353
1.0795	1.2587
1.0693	1.2829
1.0597	1.3079
1.0506	1.3337
1.0421	1.3648
1.034	1.3969
1.0262	1.4303
1.0183	1.4648
1.01	1.5006
0.99968	1.5377
0.98648	1.5761
0.969	1.6161
0.94723	1.6393
0.92278	1.6632
0.89706	1.6877
0.8716	1.7129
0.84728	1.7383
0.82458	1.7626
0.80388	1.7877
0.78735	1.814
0.77603	1.8405
0.7707	1.8673
0.77092	1.8957
0.77489	1.9249
0.77738	1.9537
0.781	1.9842
0.78521	2.0158
0.79004	2.0482
