# Supplementary material for: Viscoelasticity assessment of tumoral skin with the use of a novel contact-free palpation methodology based upon surface waves
Source: Sci Rep. 2022 Nov 4;12:18716. doi: 10.1038/s41598-022-23483-4 (PMC9636432; doi:10.1038/s41598-022-23483-4)
Supplement: Supplementary file 1 — Supplementary Information. [file 41598_2022_23483_MOESM1_ESM.zip › Raw Data xls/CBC/CSV/Eta_dash_visco_CBC.csv]

2.0291	0
2.0229	5.4396e-05
2.0161	9.7882e-05
2.0086	0.0001384
1.9997	0.00019297
1.9915	0.00022585
1.9772	0.00027733
1.9645	0.00032468
1.9523	0.00036195
1.9418	0.0004168
1.9316	0.00045393
1.9226	0.00050178
1.9149	0.00055371
1.9078	0.00058701
1.9022	0.00065391
1.8957	0.00068853
1.8889	0.00075452
1.8826	0.00079033
1.8773	0.00085555
1.8721	0.00089241
1.8716	0.00096401
1.881	0.0010287
1.9122	0.0010665
1.9719	0.0011383
2.0574	0.001203
2.1572	0.0012412
2.2651	0.0013132
2.3831	0.0013553
2.5181	0.0013948
2.6701	0.0014344
2.8211	0.0014723
2.9519	0.0015055
3.0466	0.0015394
3.1119	0.0015769
3.1631	0.0016169
3.2063	0.001657
3.2343	0.0016932
3.2364	0.0017252
3.2151	0.0017608
3.1706	0.0018012
3.1201	0.0018481
3.0795	0.0019046
3.0576	0.0019395
3.0331	0.001983
2.9835	0.0020154
2.9287	0.0020635
2.8917	0.0021231
2.8812	0.0021662
2.8731	0.0022111
2.8633	0.0022473
2.8522	0.0022806
2.8566	0.0023406
2.8713	0.0023837
2.8966	0.0024409
2.9295	0.0024957
2.9515	0.0025353
2.9502	0.00257
2.9373	0.0026394
2.9484	0.002691
2.9779	0.0027312
3.0114	0.0027798
3.0156	0.0028392
2.9951	0.0028797
2.9636	0.0029285
2.9454	0.0029995
2.9378	0.0030359
2.9322	0.0030742
2.9185	0.003127
2.8784	0.0031866
2.8202	0.0032272
2.7497	0.003277
2.6959	0.0033268
2.6736	0.003375
2.69	0.003459
2.7199	0.0034958
2.7413	0.003574
2.7474	0.0036171
2.7411	0.0036609
2.7397	0.0037053
2.7597	0.0037738
2.8031	0.0038291
2.8342	0.0038963
2.8268	0.0039438
2.7894	0.0040194
2.7457	0.0040852
2.7239	0.004143
2.7249	0.0042112
2.7247	0.0042848
2.7108	0.0043581
2.684	0.0044273
2.6634	0.0044695
2.6665	0.0045162
2.6832	0.0046065
2.6817	0.0047142
2.658	0.0047511
2.6284	0.004822
2.607	0.0048945
2.5985	0.0049317
2.5899	0.0050237
2.5729	0.0050772
2.5451	0.0051781
2.5096	0.0052233
2.4848	0.0052982
2.4751	0.0053702
2.4688	0.0054384
2.4547	0.0055268
2.4476	0.0055744
2.4616	0.0056129
2.482	0.0057217
2.4822	0.0057976
2.4576	0.00588
2.4333	0.0059394
2.4286	0.00599
2.4558	0.00606
2.4974	0.0061155
2.5314	0.0062372
2.5377	0.0062856
2.5278	0.0063458
2.526	0.0064346
2.5546	0.0064754
2.5986	0.0065495
2.6333	0.0065901
2.6383	0.0066406
2.6106	0.0067156
2.5708	0.0067696
2.5325	0.006858
2.503	0.0068992
2.474	0.0069578
2.4461	0.0070293
2.4151	0.0070943
2.3676	0.0071601
2.2957	0.0072074
2.2055	0.0072714
2.1084	0.0073168
2.0097	0.0073718
1.9127	0.0074407
1.8165	0.0074901
1.7284	0.0075403
1.6509	0.0075852
1.5832	0.0076403
1.5402	0.0076826
1.5208	0.0077408
1.5258	0.0077923
1.5453	0.0078416
1.5822	0.0078926
1.637	0.0079429
1.7147	0.0080032
1.8071	0.0080567
1.9091	0.0081052
2.0149	0.008162
2.1183	0.0082075
2.2226	0.0082819
2.3227	0.0083502
2.4163	0.0083947
2.5005	0.0084669
2.5765	0.0085397
2.6403	0.0086108
2.6866	0.0086742
2.7159	0.0087304
2.7362	0.0087805
2.758	0.0088444
2.7796	0.0089085
2.7947	0.0089653
2.7967	0.0090157
2.7807	0.0090802
2.7466	0.0091449
2.6989	0.0092021
2.6431	0.0092531
2.5799	0.0093537
2.5093	0.0094727
2.4317	0.009592
2.3549	0.0097118
2.2863	0.009832
2.2319	0.0099526
2.1961	0.010074
2.1791	0.010195
2.1774	0.010317
2.1892	0.010428
2.2139	0.01054
2.2535	0.010652
2.308	0.010765
2.3756	0.010878
2.4532	0.010991
2.5373	0.011105
2.6228	0.011182
2.7062	0.011265
2.7857	0.011313
2.8558	0.011363
2.9137	0.011444
2.955	0.011499
2.9831	0.011576
3.0032	0.011635
3.0198	0.011709
3.0325	0.011771
3.0429	0.01183
3.0498	0.011889
3.0517	0.011955
3.0511	0.012023
3.0525	0.012093
3.0613	0.012158
3.0753	0.012231
3.0865	0.012294
3.0908	0.012357
3.0929	0.012418
3.0982	0.012513
3.1064	0.012638
3.1185	0.012698
3.1346	0.012794
3.1538	0.01286
3.17	0.012985
3.1794	0.013042
3.1865	0.01316
3.1946	0.013223
3.2055	0.013336
3.2161	0.013389
3.2271	0.013513
3.2358	0.013605
3.245	0.01369
3.2555	0.013741
3.2672	0.013882
3.2806	0.013991
3.2977	0.014043
3.3186	0.014125
3.3351	0.014267
3.3435	0.014347
3.3507	0.014431
3.3642	0.014512
3.3785	0.014655
3.3868	0.014741
3.3951	0.014822
3.4084	0.014904
3.4197	0.015048
3.4221	0.015137
3.423	0.015217
3.4286	0.015299
3.4323	0.015445
3.4274	0.015538
3.4198	0.015615
3.4167	0.015699
3.4121	0.015847
3.4003	0.015942
3.3877	0.016003
3.3813	0.016103
3.3748	0.016252
3.3588	0.01634
3.34	0.016405
3.3344	0.016511
3.3467	0.016662
3.3851	0.016734
3.4483	0.016818
3.5333	0.016924
3.6349	0.017075
3.7435	0.017132
3.8524	0.017199
3.9569	0.017291
4.0535	0.017375
4.1411	0.017454
4.2289	0.017532
4.2953	0.017608
4.3289	0.017701
4.3349	0.017779
4.3207	0.017842
4.2982	0.017926
4.2873	0.017999
4.2893	0.018078
4.2925	0.018165
4.2863	0.01825
4.2618	0.018315
4.2347	0.018383
4.2264	0.018455
4.2349	0.018554
4.2382	0.018614
4.2341	0.01868
4.2115	0.018786
4.1755	0.018853
4.132	0.018937
4.0858	0.01901
4.0363	0.019095
3.9822	0.019165
3.9156	0.019255
3.8381	0.019315
3.7686	0.01941
3.7161	0.019516
3.6839	0.019608
3.6619	0.019693
3.6474	0.019766
3.6291	0.01984
3.5987	0.019923
3.5527	0.019992
3.5029	0.020074
3.4602	0.02015
3.4283	0.02022
3.3961	0.020291
3.3573	0.020386
3.3169	0.02046
3.2787	0.020553
3.25	0.020622
3.231	0.0207
3.2299	0.020768
3.2463	0.020847
3.2843	0.020913
3.331	0.020978
3.3628	0.021062
3.3645	0.021143
3.3425	0.02121
3.313	0.021277
3.2934	0.021359
3.3043	0.021437
3.3527	0.021507
3.429	0.021573
3.5098	0.021658
3.5868	0.021744
3.6661	0.021839
3.7601	0.021933
3.8771	0.022049
4.013	0.022157
4.1576	0.022259
4.2961	0.022405
4.4135	0.022474
4.505	0.022561
4.5726	0.022651
4.625	0.022742
4.6767	0.022832
4.735	0.022921
4.7993	0.022991
4.865	0.023082
4.9229	0.023174
4.9613	0.023265
4.9793	0.02336
4.9901	0.023483
5.0012	0.02363
5.0147	0.023703
5.0243	0.023851
5.0322	0.023923
5.0437	0.024075
5.0563	0.024211
5.0654	0.024298
5.0704	0.024416
5.0683	0.024521
5.0567	0.024676
5.0385	0.024798
5.0173	0.024902
5.0043	0.024989
4.9916	0.025247
4.9676	0.025319
4.9364	0.025425
4.9071	0.025667
4.8912	0.025788
4.8905	0.025865
4.893	0.02609
4.8965	0.026202
4.8975	0.026333
4.8909	0.026517
4.8807	0.026616
4.8791	0.026808
4.8868	0.026947
4.8992	0.027033
4.9126	0.027286
4.9225	0.027378
4.9386	0.027457
4.9601	0.027725
4.9933	0.027819
5.0307	0.02792
5.0668	0.028151
5.0946	0.02826
5.11	0.028406
5.1152	0.028566
5.1131	0.028659
5.1075	0.028874
5.0937	0.028973
5.0794	0.029094
5.0706	0.029263
5.0764	0.029427
5.0977	0.029532
5.1249	0.029621
5.1525	0.029705
5.1805	0.029785
5.2064	0.029895
5.2333	0.029977
5.2619	0.030065
5.2834	0.030174
5.2923	0.030266
5.2848	0.030372
5.2664	0.030467
5.2408	0.030572
5.2155	0.03067
5.1949	0.030761
5.183	0.030855
5.1773	0.030951
5.1739	0.031039
5.1724	0.031122
5.1663	0.031223
5.159	0.031328
5.1491	0.031427
5.1416	0.031535
5.1394	0.031677
5.1403	0.031774
5.1402	0.031866
5.1334	0.032005
5.1175	0.032091
5.0904	0.03221
5.0621	0.032354
5.0435	0.032454
5.0418	0.032563
5.0536	0.032654
5.0662	0.032819
5.0714	0.032919
5.0643	0.033042
5.0496	0.033135
5.0353	0.033227
5.0339	0.033367
5.0482	0.033485
5.0669	0.033622
5.0764	0.033731
5.0743	0.033827
5.0687	0.033919
5.0638	0.034014
5.0581	0.034186
5.0514	0.034278
5.0499	0.034385
5.0568	0.034539
5.0661	0.034633
5.0711	0.034741
5.0704	0.03486
5.0623	0.034976
5.0515	0.035084
5.0412	0.03526
5.036	0.035354
5.0352	0.035456
5.0294	0.035575
5.0062	0.035719
4.9659	0.035824
4.9173	0.035992
4.8705	0.036087
4.8335	0.036182
4.8004	0.036412
4.768	0.036521
4.739	0.036631
4.7162	0.036835
4.6995	0.036977
4.6907	0.037084
4.6886	0.037261
4.6908	0.037438
4.6982	0.037541
4.7072	0.03769
4.7136	0.037902
4.72	0.038003
4.7265	0.038122
4.7358	0.038357
4.7549	0.038469
4.7808	0.038572
4.8068	0.038794
4.8283	0.038939
4.8466	0.039048
4.866	0.039234
4.891	0.039413
4.9158	0.039527
4.9401	0.03964
4.9691	0.039798
5	0.039979
5.0311	0.040116
5.0589	0.040247
5.0839	0.040368
5.1004	0.04055
5.111	0.040711
5.1249	0.040838
5.1518	0.040944
5.1883	0.041072
5.2219	0.04118
5.2422	0.041308
5.2431	0.041437
5.2234	0.041555
5.1839	0.041674
5.1335	0.041805
5.0774	0.041935
5.0135	0.042066
4.9388	0.042241
4.8548	0.042549
4.7635	0.042859
4.6707	0.04317
4.5855	0.043482
4.5195	0.043708
4.4797	0.043935
4.4613	0.044163
4.4539	0.044284
4.4499	0.044426
4.4456	0.044568
4.4413	0.044711
4.4385	0.044831
4.4397	0.044966
4.4456	0.045086
4.4551	0.045231
4.4648	0.045376
4.4724	0.045501
4.4773	0.045639
4.4781	0.045783
4.4758	0.045904
4.4721	0.046061
4.4683	0.046243
4.4642	0.046375
4.4588	0.046509
4.4513	0.046704
4.4431	0.046839
4.4359	0.046975
4.4298	0.04717
4.4249	0.047293
4.4205	0.04746
4.415	0.047627
4.4076	0.047763
4.3978	0.047926
4.3873	0.048087
4.3778	0.048239
4.369	0.048397
4.3595	0.048527
4.3479	0.048718
4.3343	0.048846
4.3191	0.048999
4.3044	0.049163
4.2918	0.049332
4.2798	0.04948
4.2656	0.049612
4.2478	0.049807
4.2273	0.049953
4.2063	0.050095
4.1871	0.050261
4.1701	0.050457
4.1553	0.050588
4.1418	0.050785
4.1282	0.05092
4.1161	0.051066
4.1081	0.051216
4.105	0.05135
4.1058	0.051499
4.1079	0.051651
4.1074	0.051802
4.1012	0.051954
4.0868	0.052107
4.0625	0.052259
4.0279	0.052447
3.9836	0.052775
3.9296	0.053104
3.8667	0.053434
3.7959	0.053767
3.7192	0.054101
3.6393	0.054436
3.5592	0.0548
3.4816	0.055166
3.4088	0.055534
3.3424	0.055904
3.2838	0.056276
3.2333	0.056649
3.1907	0.057025
3.1551	0.057402
3.1261	0.057672
3.1037	0.057943
3.0882	0.058215
3.0799	0.058489
3.0788	0.058763
3.0839	0.05904
3.0953	0.059317
3.1135	0.059596
3.1402	0.059792
3.1747	0.059988
3.2136	0.060185
3.2533	0.060383
3.2918	0.060582
3.3304	0.060765
3.3693	0.060934
3.4064	0.061093
3.4383	0.061252
3.4618	0.061419
3.4762	0.061583
3.4836	0.06175
3.487	0.061917
3.4892	0.062082
3.4901	0.062251
3.4896	0.062414
3.4892	0.062579
3.4928	0.062754
3.5034	0.062917
3.5218	0.063093
3.5439	0.06326
3.5657	0.063435
3.5862	0.063606
3.6058	0.063788
3.6262	0.064031
3.6454	0.064276
3.661	0.064522
3.6699	0.064769
3.6703	0.065017
3.662	0.065266
3.647	0.065516
3.6276	0.065768
3.6047	0.066052
3.579	0.066337
3.5506	0.066624
3.5196	0.066912
3.4865	0.067201
3.452	0.067492
3.4168	0.067784
3.3816	0.068078
3.3466	0.068437
3.312	0.068799
3.278	0.069162
3.2449	0.069527
3.2131	0.069894
3.1828	0.070263
3.1539	0.070634
3.1266	0.071008
3.1006	0.071382
3.0762	0.071759
3.0533	0.072139
3.0323	0.07252
3.0133	0.072903
2.9962	0.073288
2.9808	0.073675
2.9669	0.074064
2.9542	0.074422
2.9426	0.074781
2.9323	0.075142
2.923	0.075505
2.9144	0.07587
2.9064	0.076237
2.8985	0.076605
2.8905	0.076976
2.8821	0.077279
2.8735	0.077583
2.865	0.077888
2.857	0.078195
2.8501	0.078503
2.845	0.078813
2.8421	0.079125
2.8414	0.079438
2.8431	0.079716
2.8473	0.079996
2.8546	0.080277
2.8656	0.080559
2.8812	0.080843
2.9016	0.081128
2.9268	0.081414
2.9565	0.081701
2.9903	0.081953
3.0279	0.082206
3.0688	0.08246
3.112	0.082715
3.1556	0.082971
3.1981	0.083228
3.2378	0.083486
3.2736	0.083745
3.3052	0.084082
3.3322	0.084421
3.3544	0.084762
3.3719	0.085104
3.3847	0.085448
3.3935	0.085794
3.3994	0.086142
3.4031	0.086492
3.4052	0.086803
3.4058	0.087116
3.4047	0.087431
3.4017	0.087748
3.3966	0.088065
3.3893	0.088385
3.3799	0.088706
3.371	0.089028
3.3673	0.089434
3.3748	0.089842
3.398	0.090252
3.437	0.090665
3.4887	0.09108
3.5506	0.091497
3.6217	0.091868
3.7018	0.092122
3.7881	0.092377
3.8708	0.092633
3.9393	0.09289
3.9831	0.093148
4.0022	0.093407
4.0054	0.093667
3.9985	0.093928
3.9853	0.094196
3.9658	0.094463
3.9364	0.094757
3.8967	0.095019
3.8523	0.095323
3.8136	0.095596
3.7897	0.095893
3.7759	0.096178
3.7597	0.096468
3.7355	0.096753
3.7045	0.097035
3.672	0.097317
3.6439	0.09763
3.6201	0.097903
3.5996	0.098203
3.5794	0.098493
3.556	0.098781
3.5294	0.099113
3.5048	0.099404
3.4858	0.099694
3.4701	0.10001
3.4548	0.10034
3.4378	0.10063
3.4214	0.101
3.4086	0.10129
3.397	0.10159
3.3854	0.10195
3.3751	0.10225
3.3667	0.10261
3.3588	0.10292
3.3492	0.10323
3.3356	0.10359
3.3192	0.10392
3.303	0.10425
3.2883	0.10458
3.2772	0.10492
3.2699	0.10522
3.2658	0.10553
3.2643	0.10585
3.2671	0.10616
3.2761	0.10647
3.2911	0.10679
3.3091	0.1071
3.3267	0.10742
3.3423	0.10778
3.356	0.10826
3.3683	0.10874
3.379	0.10922
3.3871	0.10971
3.3915	0.11031
3.3927	0.11091
3.3926	0.11151
3.3941	0.11212
3.3993	0.11274
3.4086	0.11336
3.4217	0.11398
3.4416	0.1146
3.4738	0.11518
3.5257	0.11576
3.6001	0.11634
3.6921	0.11692
3.7893	0.11751
3.8826	0.11811
3.9668	0.11863
4.0443	0.11901
4.1221	0.11938
4.1999	0.11974
4.2707	0.12012
4.3221	0.12049
4.3494	0.12086
4.3552	0.12123
4.351	0.12161
4.3426	0.122
4.3343	0.12237
4.323	0.12276
4.3038	0.12315
4.2727	0.12353
4.2278	0.12395
4.1737	0.12437
4.1151	0.12479
4.0597	0.1252
4.0121	0.12558
3.977	0.12598
3.9508	0.12641
3.9271	0.12683
3.9008	0.12723
3.8738	0.12766
3.8551	0.12808
3.8482	0.12848
3.8533	0.1289
3.8607	0.12934
3.8603	0.12977
3.8469	0.13019
3.8259	0.13064
3.8103	0.13106
3.8064	0.13148
3.8151	0.13191
3.8271	0.13237
3.8324	0.13282
3.8252	0.13325
3.8106	0.13371
3.8006	0.13414
3.8021	0.13459
3.818	0.13503
3.8433	0.13551
3.8738	0.13597
3.9061	0.13642
3.9413	0.13689
3.9816	0.13734
4.0265	0.13782
4.0729	0.1384
4.1143	0.13902
4.1473	0.13964
4.1668	0.14027
4.1719	0.1409
4.1634	0.14153
4.1427	0.14217
4.1129	0.14281
4.0785	0.14346
4.0436	0.14412
4.01	0.14477
3.9785	0.14543
3.9495	0.1461
3.9235	0.14677
3.9016	0.14745
3.8848	0.14813
3.8736	0.14881
3.8682	0.1495
3.8683	0.15019
3.8738	0.15097
3.8846	0.15176
3.901	0.15255
3.9235	0.15334
3.9521	0.15415
3.9863	0.15495
4.0252	0.15577
4.0678	0.15659
4.1135	0.15741
4.1619	0.15825
4.2121	0.15909
4.2626	0.15993
4.3114	0.16078
4.3566	0.16164
4.3966	0.16251
4.4306	0.16338
4.4581	0.16435
4.479	0.16532
4.4931	0.1663
4.5002	0.16729
4.5007	0.16829
4.4957	0.1693
4.4866	0.17031
4.4746	0.17133
4.4606	0.17236
4.4449	0.1734
4.4277	0.17445
4.4094	0.17551
4.3905	0.17658
4.3715	0.17765
4.3532	0.17874
4.3358	0.17983
4.3197	0.18084
4.305	0.18185
4.2923	0.18288
4.2822	0.18391
4.2754	0.18495
4.2726	0.186
4.2737	0.18706
4.2786	0.18813
4.2873	0.189
4.2998	0.18989
4.3165	0.19077
4.3384	0.19167
4.3659	0.19257
4.3992	0.19348
4.4379	0.1944
4.4813	0.19532
4.5291	0.19625
4.5812	0.19719
4.6376	0.19813
4.6983	0.19909
4.7631	0.20005
4.8314	0.20101
4.902	0.20199
4.9743	0.20297
5.0477	0.20396
5.1215	0.20496
5.1948	0.20597
5.2654	0.20698
5.331	0.208
5.3894	0.20903
5.4393	0.21007
5.4801	0.21112
5.5116	0.21229
5.5336	0.21348
5.5457	0.21467
5.5476	0.21587
5.5394	0.21709
5.5223	0.21831
5.4982	0.21955
5.4688	0.2208
5.4352	0.22206
5.3979	0.22333
5.3574	0.22461
5.3146	0.2259
5.2708	0.2272
5.2276	0.22852
5.1863	0.22985
5.1477	0.23119
5.1125	0.23254
5.0811	0.23391
5.0541	0.23529
5.0329	0.23668
5.0186	0.23808
5.0118	0.2395
5.0123	0.24093
5.0196	0.24238
5.0335	0.2437
5.0538	0.24503
5.0807	0.24637
5.1145	0.24773
5.155	0.2491
5.2014	0.25048
5.2524	0.25187
5.3067	0.25328
5.3637	0.25484
5.4229	0.25642
5.4837	0.25802
5.5448	0.25963
5.6048	0.26126
5.6622	0.26291
5.7158	0.26457
5.7649	0.26625
5.8092	0.26826
5.8483	0.27029
5.8817	0.27234
5.9085	0.27442
5.9278	0.27651
5.9397	0.27864
5.9447	0.28078
5.9437	0.28295
5.937	0.28515
5.925	0.28737
5.9075	0.28961
5.885	0.29188
5.858	0.29418
5.8278	0.2965
5.7957	0.29885
5.7629	0.30123
5.73	0.30328
5.6975	0.30535
5.6659	0.30745
5.6361	0.30957
5.6094	0.31171
5.5864	0.31388
5.5677	0.31607
5.5533	0.31829
5.5433	0.32072
5.5382	0.32318
5.5388	0.32567
5.547	0.32818
5.5644	0.33073
5.592	0.33331
5.6298	0.33592
5.6773	0.33856
5.7341	0.34103
5.7998	0.34353
5.8743	0.34606
5.9565	0.34862
6.0449	0.35121
6.1372	0.35383
6.2308	0.35649
6.324	0.35917
6.4155	0.36211
6.5047	0.36508
6.5902	0.36809
6.6696	0.37114
6.7405	0.37423
6.8009	0.37736
6.8502	0.38053
6.8881	0.38374
6.9148	0.38723
6.9302	0.39077
6.9339	0.39435
6.9258	0.39799
6.9065	0.40167
6.8777	0.40541
6.8417	0.40919
6.8005	0.41303
6.7553	0.41769
6.7067	0.42241
6.6558	0.42721
6.6042	0.43208
6.5546	0.43702
6.5092	0.44204
6.4697	0.44714
6.4372	0.45232
6.412	0.45785
6.3949	0.46347
6.3871	0.46918
6.3902	0.47499
6.4056	0.48088
6.4335	0.48688
6.473	0.49297
6.5226	0.49916
6.5818	0.50485
6.6504	0.51064
6.7286	0.51652
6.8163	0.5225
6.9129	0.52857
7.017	0.53475
7.1265	0.54102
7.2398	0.5474
7.356	0.55356
7.4744	0.55983
7.5941	0.5662
7.7136	0.57267
7.8309	0.57925
7.9443	0.58595
8.0529	0.59275
8.1561	0.59968
8.2536	0.60708
8.3452	0.61461
8.4299	0.62227
8.5068	0.63007
8.575	0.63801
8.6347	0.64609
8.6869	0.65432
8.7327	0.6627
8.7726	0.67123
8.807	0.67992
8.8367	0.68878
8.863	0.69779
8.8881	0.70698
8.9144	0.71634
8.9441	0.72588
8.9788	0.7356
9.0195	0.74551
9.0668	0.75561
9.122	0.76591
9.1866	0.77641
9.2623	0.78712
9.3496	0.79805
9.4484	0.80919
9.558	0.82056
9.6779	0.83167
9.808	0.84301
9.9483	0.85459
10.098	0.86639
10.256	0.87845
10.419	0.89075
10.587	0.90331
10.756	0.91613
10.927	0.92815
11.098	0.94042
11.268	0.95294
11.438	0.96573
11.605	0.97878
11.77	0.99212
11.931	1.0057
12.091	1.0197
12.248	1.0351
12.403	1.0509
12.555	1.067
12.703	1.0835
12.846	1.1004
12.983	1.1177
13.115	1.1354
13.243	1.1535
13.367	1.1728
13.488	1.1925
13.604	1.2127
13.718	1.2334
13.83	1.2546
13.943	1.2764
14.057	1.2987
14.176	1.3216
14.298	1.3451
14.427	1.3691
14.561	1.3939
14.705	1.4193
14.86	1.4453
15.028	1.4721
15.21	1.4996
15.406	1.5279
15.616	1.557
15.842	1.5869
16.082	1.6176
16.337	1.6492
16.605	1.6817
16.883	1.7152
17.169	1.7497
17.461	1.7851
17.758	1.8185
18.06	1.8529
18.367	1.8883
18.678	1.9248
18.994	1.9624
19.314	2.0011
19.639	2.041
19.971	2.0822
20.31	2.1247
20.656	2.1686
21.008	2.2138
21.368	2.2606
21.732	2.3089
22.103	2.3589
22.478	2.4105
22.861	2.464
23.25	2.5192
23.646	2.5765
24.05	2.6358
24.462	2.6972
24.882	2.7609
25.311	2.8269
25.751	2.8954
26.203	2.9666
26.668	3.0404
27.148	3.1172
27.643	3.197
28.155	3.28
28.685	3.3664
29.236	3.4564
29.808	3.5502
30.404	3.6479
31.026	3.7499
31.661	3.8563
32.299	3.9675
32.923	4.0837
33.248	4.2053
33.579	4.3325
33.915	4.4658
34.252	4.6055
