# Supplementary material for: Viscoelasticity assessment of tumoral skin with the use of a novel contact-free palpation methodology based upon surface waves
Source: Sci Rep. 2022 Nov 4;12:18716. doi: 10.1038/s41598-022-23483-4 (PMC9636432; doi:10.1038/s41598-022-23483-4)
Supplement: Supplementary file 1 — Supplementary Information. [file 41598_2022_23483_MOESM1_ESM.zip › Raw Data xls/CBC/CSV/Eta_dash_visco_CBC_Healthy.csv]

4.6131	0
4.6266	0.0025092
4.6365	0.0050497
4.6409	0.0076221
4.6395	0.010227
4.6347	0.012865
4.6359	0.015536
4.6351	0.018242
4.633	0.020313
4.6292	0.022241
4.6229	0.024186
4.6157	0.026065
4.6098	0.028044
4.607	0.030044
4.6079	0.031988
4.6078	0.034014
4.6007	0.036072
4.5843	0.038088
4.5596	0.04016
4.5289	0.042278
4.4947	0.044376
4.4577	0.046645
4.4183	0.048939
4.3778	0.051259
4.3379	0.053604
4.3022	0.056573
4.2749	0.059582
4.2569	0.062632
4.2461	0.065722
4.2399	0.068855
4.2365	0.072031
4.2348	0.07525
4.234	0.078514
4.2339	0.08215
4.2342	0.085839
4.2346	0.089583
4.2349	0.093383
4.2347	0.09724
4.2334	0.10116
4.2307	0.10513
4.2265	0.10917
4.2205	0.11469
4.2128	0.12032
4.2035	0.12604
4.1931	0.13186
4.1823	0.13779
4.1717	0.14382
4.162	0.14997
4.1537	0.15623
4.1468	0.1626
4.1418	0.16909
4.1388	0.17569
4.1383	0.18243
4.1405	0.18929
4.1456	0.19628
4.1533	0.2034
4.1633	0.21066
4.1753	0.21849
4.1894	0.22648
4.2059	0.23462
4.225	0.24293
4.2472	0.25141
4.2724	0.26006
4.3004	0.26888
4.3308	0.27789
4.3636	0.28757
4.3987	0.29745
4.4362	0.30754
4.4763	0.31784
4.5188	0.32837
4.5638	0.33913
4.6108	0.35012
4.6594	0.36135
4.7097	0.37176
4.7614	0.3824
4.8143	0.39326
4.8681	0.40436
4.922	0.41571
4.9755	0.42732
5.0282	0.43918
5.0799	0.45131
5.1304	0.4613
5.1793	0.4715
5.2259	0.48191
5.2687	0.49255
5.3062	0.50342
5.3373	0.51452
5.3618	0.52587
5.3797	0.53748
5.3912	0.54865
5.3963	0.56007
5.3949	0.57175
5.3876	0.58368
5.375	0.59589
5.3587	0.60837
5.3405	0.62114
5.3219	0.63421
5.3036	0.64523
5.2864	0.65648
5.2716	0.66797
5.2613	0.67972
5.258	0.69172
5.2636	0.70398
5.2789	0.71651
5.304	0.72933
5.3386	0.73973
5.3817	0.75032
5.4312	0.76112
5.483	0.77213
5.5316	0.78336
5.5713	0.79481
5.5979	0.80649
5.6084	0.81841
5.602	0.83163
5.5784	0.84514
5.5381	0.85895
5.4824	0.87308
5.414	0.88754
5.3367	0.90233
5.2551	0.91747
5.1728	0.93297
5.0917	0.94636
5.0126	0.96002
4.9355	0.97396
4.8607	0.9882
4.7879	1.0027
4.7169	1.0176
4.6475	1.0328
4.5793	1.0483
4.5121	1.0657
4.4461	1.0835
4.3821	1.1017
4.3214	1.1204
4.2656	1.1396
4.216	1.1592
4.1732	1.1794
4.1375	1.2002
4.1088	1.2306
4.0874	1.2621
4.0737	1.2947
4.0682	1.3285
4.0712	1.3635
4.0779	1.3999
4.0802	1.4376
4.0722	1.4768
4.0519	1.5221
4.0261	1.5693
4.0033	1.6185
3.9831	1.6698
3.9642	1.7088
3.9443	1.7523
3.923	1.7843
3.9074	1.8284
3.9091	1.8744
3.9301	1.9101
3.9664	1.9496
4.0043	1.9931
4.0337	2.0436
4.0562	2.0877
4.0758	2.1355
4.0991	2.1898
4.1324	2.2409
4.1751	2.2904
4.221	2.3921
4.2701	2.5048
4.2772	2.6247
4.2903	2.7521
4.3143	2.8878
4.3514	3.0325
