# Supplementary material for: Viscoelasticity assessment of tumoral skin with the use of a novel contact-free palpation methodology based upon surface waves
Source: Sci Rep. 2022 Nov 4;12:18716. doi: 10.1038/s41598-022-23483-4 (PMC9636432; doi:10.1038/s41598-022-23483-4)
Supplement: Supplementary file 1 — Supplementary Information. [file 41598_2022_23483_MOESM1_ESM.zip › Raw Data xls/CBC/CSV/G_RealPart_CBC.csv]

29.352	0
29.367	5.4396e-05
29.384	9.7882e-05
29.402	0.0001384
29.423	0.00019297
29.442	0.00022585
29.476	0.00027733
29.508	0.00032468
29.539	0.00036195
29.568	0.0004168
29.598	0.00045393
29.628	0.00050178
29.658	0.00055371
29.692	0.00058701
29.727	0.00065391
29.771	0.00068853
29.822	0.00075452
29.879	0.00079033
29.94	0.00085555
30.008	0.00089241
30.059	0.00096401
30.064	0.0010287
29.976	0.0010665
29.777	0.0011383
29.492	0.001203
29.17	0.0012412
28.833	0.0013132
28.465	0.0013553
28.051	0.0013948
27.598	0.0014344
27.165	0.0014723
26.812	0.0015055
26.6	0.0015394
26.514	0.0015769
26.494	0.0016169
26.482	0.001657
26.482	0.0016932
26.538	0.0017252
26.651	0.0017608
26.815	0.0018012
26.971	0.0018481
27.084	0.0019046
27.147	0.0019395
27.223	0.001983
27.356	0.0020154
27.5	0.0020635
27.602	0.0021231
27.653	0.0021662
27.714	0.0022111
27.797	0.0022473
27.892	0.0022806
27.964	0.0023406
28.006	0.0023837
28.008	0.0024409
27.979	0.0024957
27.983	0.0025353
28.06	0.00257
28.163	0.0026394
28.196	0.002691
28.17	0.0027312
28.134	0.0027798
28.164	0.0028392
28.241	0.0028797
28.335	0.0029285
28.406	0.0029995
28.457	0.0030359
28.487	0.0030742
28.52	0.003127
28.609	0.0031866
28.749	0.0032272
28.926	0.003277
29.074	0.0033268
29.158	0.003375
29.151	0.003459
29.111	0.0034958
29.089	0.003574
29.121	0.0036171
29.205	0.0036609
29.295	0.0037053
29.338	0.0037738
29.322	0.0038291
29.324	0.0038963
29.403	0.0039438
29.54	0.0040194
29.681	0.0040852
29.773	0.004143
29.82	0.0042112
29.87	0.0042848
29.94	0.0043581
30.026	0.0044273
30.082	0.0044695
30.076	0.0045162
30.041	0.0046065
30.068	0.0047142
30.158	0.0047511
30.259	0.004822
30.326	0.0048945
30.356	0.0049317
30.378	0.0050237
30.415	0.0050772
30.481	0.0051781
30.581	0.0052233
30.68	0.0052982
30.742	0.0053702
30.79	0.0054384
30.848	0.0055268
30.887	0.0055744
30.874	0.0056129
30.855	0.0057217
30.893	0.0057976
30.985	0.00588
31.065	0.0059394
31.077	0.00599
30.995	0.00606
30.869	0.0061155
30.774	0.0062372
30.768	0.0062856
30.8	0.0063458
30.788	0.0064346
30.676	0.0064754
30.533	0.0065495
30.41	0.0065901
30.33	0.0066406
30.297	0.0067156
30.288	0.0067696
30.287	0.006858
30.293	0.0068992
30.338	0.0069578
30.413	0.0070293
30.504	0.0070943
30.631	0.0071601
30.821	0.0072074
31.094	0.0072714
31.442	0.0073168
31.841	0.0073718
32.268	0.0074407
32.691	0.0074901
33.048	0.0075403
33.331	0.0075852
33.577	0.0076403
33.764	0.0076826
33.928	0.0077408
34.042	0.0077923
34.106	0.0078416
34.071	0.0078926
33.91	0.0079429
33.623	0.0080032
33.279	0.0080567
32.915	0.0081052
32.557	0.008162
32.206	0.0082075
31.807	0.0082819
31.404	0.0083502
31.025	0.0083947
30.713	0.0084669
30.473	0.0085397
30.306	0.0086108
30.203	0.0086742
30.172	0.0087304
30.189	0.0087805
30.22	0.0088444
30.232	0.0089085
30.191	0.0089653
30.092	0.0090157
29.928	0.0090802
29.709	0.0091449
29.454	0.0092021
29.202	0.0092531
28.957	0.0093537
28.714	0.0094727
28.47	0.009592
28.253	0.0097118
28.086	0.009832
27.975	0.0099526
27.921	0.010074
27.913	0.010195
27.933	0.010317
27.945	0.010428
27.932	0.01054
27.867	0.010652
27.739	0.010765
27.549	0.010878
27.298	0.010991
26.996	0.011105
26.662	0.011182
26.317	0.011265
25.967	0.011313
25.65	0.011363
25.386	0.011444
25.206	0.011499
25.099	0.011576
25.036	0.011635
24.998	0.011709
24.986	0.011771
24.992	0.01183
25.02	0.011889
25.078	0.011955
25.152	0.012023
25.215	0.012093
25.239	0.012158
25.239	0.012231
25.262	0.012294
25.328	0.012357
25.415	0.012418
25.5	0.012513
25.577	0.012638
25.634	0.012698
25.662	0.012794
25.671	0.01286
25.693	0.012985
25.748	0.013042
25.808	0.01316
25.863	0.013223
25.908	0.013336
25.951	0.013389
25.982	0.013513
26.019	0.013605
26.069	0.01369
26.121	0.013741
26.167	0.013882
26.19	0.013991
26.194	0.014043
26.182	0.014125
26.19	0.014267
26.227	0.014347
26.27	0.014431
26.291	0.014512
26.304	0.014655
26.329	0.014741
26.35	0.014822
26.361	0.014904
26.386	0.015048
26.437	0.015137
26.48	0.015217
26.5	0.015299
26.529	0.015445
26.582	0.015538
26.618	0.015615
26.624	0.015699
26.635	0.015847
26.68	0.015942
26.727	0.016003
26.753	0.016103
26.779	0.016252
26.845	0.01634
26.918	0.016405
26.929	0.016511
26.883	0.016662
26.76	0.016734
26.572	0.016818
26.308	0.016924
25.968	0.017075
25.576	0.017132
25.168	0.017199
24.765	0.017291
24.386	0.017375
24.068	0.017454
23.784	0.017532
23.601	0.017608
23.542	0.017701
23.585	0.017779
23.712	0.017842
23.885	0.017926
24.014	0.017999
24.068	0.018078
24.113	0.018165
24.187	0.01825
24.318	0.018315
24.444	0.018383
24.484	0.018455
24.467	0.018554
24.475	0.018614
24.497	0.01868
24.579	0.018786
24.711	0.018853
24.875	0.018937
25.049	0.01901
25.221	0.019095
25.365	0.019165
25.515	0.019255
25.69	0.019315
25.878	0.01941
26.076	0.019516
26.222	0.019608
26.306	0.019693
26.308	0.019766
26.302	0.01984
26.373	0.019923
26.566	0.019992
26.821	0.020074
27.031	0.02015
27.155	0.02022
27.228	0.020291
27.328	0.020386
27.502	0.02046
27.746	0.020553
27.993	0.020622
28.198	0.0207
28.32	0.020768
28.367	0.020847
28.349	0.020913
28.292	0.020978
28.267	0.021062
28.328	0.021143
28.451	0.02121
28.578	0.021277
28.624	0.021359
28.494	0.021437
28.167	0.021507
27.72	0.021573
27.29	0.021658
26.916	0.021744
26.559	0.021839
26.149	0.021933
25.663	0.022049
25.154	0.022157
24.703	0.022259
24.376	0.022405
24.208	0.022474
24.176	0.022561
24.226	0.022651
24.3	0.022742
24.351	0.022832
24.352	0.022921
24.305	0.022991
24.202	0.023082
24.068	0.023174
23.937	0.023265
23.837	0.02336
23.777	0.023483
23.712	0.02363
23.631	0.023703
23.55	0.023851
23.513	0.023923
23.532	0.024075
23.584	0.024211
23.634	0.024298
23.658	0.024416
23.65	0.024521
23.608	0.024676
23.552	0.024798
23.499	0.024902
23.464	0.024989
23.425	0.025247
23.361	0.025319
23.297	0.025425
23.245	0.025667
23.224	0.025788
23.236	0.025865
23.261	0.02609
23.299	0.026202
23.335	0.026333
23.354	0.026517
23.361	0.026616
23.385	0.026808
23.427	0.026947
23.481	0.027033
23.541	0.027286
23.591	0.027378
23.654	0.027457
23.73	0.027725
23.833	0.027819
23.948	0.02792
24.063	0.028151
24.162	0.02826
24.208	0.028406
24.188	0.028566
24.07	0.028659
23.874	0.028874
23.606	0.028973
23.324	0.029094
23.046	0.029263
22.774	0.029427
22.48	0.029532
22.111	0.029621
21.686	0.029705
21.252	0.029785
20.877	0.029895
20.569	0.029977
20.347	0.030065
20.167	0.030174
20.052	0.030266
20.021	0.030372
20.087	0.030467
20.238	0.030572
20.418	0.03067
20.556	0.030761
20.629	0.030855
20.69	0.030951
20.749	0.031039
20.848	0.031122
20.95	0.031223
21.021	0.031328
21.037	0.031427
21.017	0.031535
21.032	0.031677
21.166	0.031774
21.434	0.031866
21.721	0.032005
21.914	0.032091
21.97	0.03221
21.924	0.032354
21.866	0.032454
21.849	0.032563
21.91	0.032654
22.007	0.032819
22.067	0.032919
22.04	0.033042
21.975	0.033135
21.995	0.033227
22.161	0.033367
22.444	0.033485
22.712	0.033622
22.88	0.033731
22.93	0.033827
22.942	0.033919
22.998	0.034014
23.083	0.034186
23.164	0.034278
23.221	0.034385
23.25	0.034539
23.255	0.034633
23.255	0.034741
23.259	0.03486
23.253	0.034976
23.259	0.035084
23.269	0.03526
23.302	0.035354
23.325	0.035456
23.275	0.035575
23.087	0.035719
22.785	0.035824
22.451	0.035992
22.155	0.036087
21.939	0.036182
21.74	0.036412
21.509	0.036521
21.268	0.036631
21.085	0.036835
20.982	0.036977
20.95	0.037084
20.95	0.037261
20.942	0.037438
20.939	0.037541
20.942	0.03769
20.947	0.037902
20.968	0.038003
20.997	0.038122
21.029	0.038357
21.088	0.038469
21.162	0.038572
21.237	0.038794
21.308	0.038939
21.373	0.039048
21.434	0.039234
21.497	0.039413
21.544	0.039527
21.58	0.03964
21.625	0.039798
21.679	0.039979
21.749	0.040116
21.823	0.040247
21.898	0.040368
21.955	0.04055
21.995	0.040711
22.039	0.040838
22.111	0.040944
22.206	0.041072
22.291	0.04118
22.33	0.041308
22.295	0.041437
22.185	0.041555
22.006	0.041674
21.787	0.041805
21.549	0.041935
21.286	0.042066
20.995	0.042241
20.675	0.042549
20.323	0.042859
19.94	0.04317
19.543	0.043482
19.173	0.043708
18.87	0.043935
18.641	0.044163
18.464	0.044284
18.305	0.044426
18.134	0.044568
17.948	0.044711
17.781	0.044831
17.666	0.044966
17.622	0.045086
17.631	0.045231
17.656	0.045376
17.675	0.045501
17.684	0.045639
17.693	0.045783
17.718	0.045904
17.762	0.046061
17.816	0.046243
17.872	0.046375
17.917	0.046509
17.959	0.046704
18.006	0.046839
18.053	0.046975
18.087	0.04717
18.115	0.047293
18.141	0.04746
18.174	0.047627
18.205	0.047763
18.226	0.047926
18.235	0.048087
18.235	0.048239
18.234	0.048397
18.238	0.048527
18.253	0.048718
18.272	0.048846
18.293	0.048999
18.306	0.049163
18.322	0.049332
18.354	0.04948
18.412	0.049612
18.479	0.049807
18.529	0.049953
18.556	0.050095
18.57	0.050261
18.594	0.050457
18.638	0.050588
18.708	0.050785
18.781	0.05092
18.841	0.051066
18.882	0.051216
18.914	0.05135
18.935	0.051499
18.929	0.051651
18.876	0.051802
18.763	0.051954
18.601	0.052107
18.412	0.052259
18.215	0.052447
18.017	0.052775
17.819	0.053104
17.631	0.053434
17.469	0.053767
17.356	0.054101
17.303	0.054436
17.3	0.0548
17.324	0.055166
17.358	0.055534
17.394	0.055904
17.426	0.056276
17.455	0.056649
17.479	0.057025
17.499	0.057402
17.513	0.057672
17.522	0.057943
17.526	0.058215
17.524	0.058489
17.516	0.058763
17.501	0.05904
17.479	0.059317
17.446	0.059596
17.398	0.059792
17.335	0.059988
17.263	0.060185
17.191	0.060383
17.12	0.060582
17.049	0.060765
16.977	0.060934
16.907	0.061093
16.846	0.061252
16.801	0.061419
16.773	0.061583
16.758	0.06175
16.751	0.061917
16.745	0.062082
16.743	0.062251
16.744	0.062414
16.743	0.062579
16.733	0.062754
16.706	0.062917
16.659	0.063093
16.601	0.06326
16.539	0.063435
16.476	0.063606
16.41	0.063788
16.337	0.064031
16.261	0.064276
16.189	0.064522
16.126	0.064769
16.075	0.065017
16.037	0.065266
16.008	0.065516
15.983	0.065768
15.961	0.066052
15.94	0.066337
15.921	0.066624
15.904	0.066912
15.889	0.067201
15.876	0.067492
15.866	0.067784
15.858	0.068078
15.852	0.068437
15.848	0.068799
15.846	0.069162
15.846	0.069527
15.847	0.069894
15.849	0.070263
15.852	0.070634
15.855	0.071008
15.858	0.071382
15.86	0.071759
15.863	0.072139
15.865	0.07252
15.866	0.072903
15.866	0.073288
15.864	0.073675
15.862	0.074064
15.859	0.074422
15.854	0.074781
15.848	0.075142
15.84	0.075505
15.83	0.07587
15.818	0.076237
15.803	0.076605
15.786	0.076976
15.767	0.077279
15.746	0.077583
15.723	0.077888
15.698	0.078195
15.67	0.078503
15.64	0.078813
15.609	0.079125
15.575	0.079438
15.541	0.079716
15.505	0.079996
15.468	0.080277
15.429	0.080559
15.389	0.080843
15.347	0.081128
15.303	0.081414
15.257	0.081701
15.211	0.081953
15.163	0.082206
15.114	0.08246
15.065	0.082715
15.016	0.082971
14.968	0.083228
14.922	0.083486
14.879	0.083745
14.837	0.084082
14.798	0.084421
14.761	0.084762
14.726	0.085104
14.693	0.085448
14.66	0.085794
14.628	0.086142
14.595	0.086492
14.562	0.086803
14.527	0.087116
14.493	0.087431
14.458	0.087748
14.424	0.088065
14.391	0.088385
14.36	0.088706
14.323	0.089028
14.265	0.089434
14.169	0.089842
14.026	0.090252
13.842	0.090665
13.635	0.09108
13.416	0.091497
13.192	0.091868
12.964	0.092122
12.734	0.092377
12.523	0.092633
12.355	0.09289
12.253	0.093148
12.217	0.093407
12.218	0.093667
12.233	0.093928
12.248	0.094196
12.264	0.094463
12.291	0.094757
12.335	0.095019
12.39	0.095323
12.433	0.095596
12.442	0.095893
12.428	0.096178
12.428	0.096468
12.458	0.096753
12.509	0.097035
12.557	0.097317
12.585	0.09763
12.597	0.097903
12.605	0.098203
12.618	0.098493
12.649	0.098781
12.703	0.099113
12.758	0.099404
12.797	0.099694
12.822	0.10001
12.846	0.10034
12.88	0.10063
12.917	0.101
12.943	0.10129
12.975	0.10159
13.012	0.10195
13.035	0.10225
13.039	0.10261
13.037	0.10292
13.054	0.10323
13.106	0.10359
13.182	0.10392
13.263	0.10425
13.338	0.10458
13.392	0.10492
13.427	0.10522
13.446	0.10553
13.449	0.10585
13.413	0.10616
13.312	0.10647
13.144	0.10679
12.932	0.1071
12.702	0.10742
12.47	0.10778
12.241	0.10826
12.017	0.10874
11.805	0.10922
11.621	0.10971
11.481	0.11031
11.392	0.11091
11.346	0.11151
11.323	0.11212
11.309	0.11274
11.298	0.11336
11.286	0.11398
11.265	0.1146
11.223	0.11518
11.142	0.11576
11.015	0.11634
10.849	0.11692
10.671	0.11751
10.498	0.11811
10.341	0.11863
10.192	0.11901
10.035	0.11938
9.8713	0.11974
9.7147	0.12012
9.5924	0.12049
9.5164	0.12086
9.4823	0.12123
9.4659	0.12161
9.4532	0.122
9.4343	0.12237
9.42	0.12276
9.426	0.12315
9.4633	0.12353
9.5341	0.12395
9.6238	0.12437
9.7226	0.12479
9.8161	0.1252
9.897	0.12558
9.9584	0.12598
10.011	0.12641
10.064	0.12683
10.12	0.12723
10.172	0.12766
10.204	0.12808
10.213	0.12848
10.2	0.1289
10.187	0.12934
10.194	0.12977
10.229	0.13019
10.277	0.13064
10.311	0.13106
10.322	0.13148
10.308	0.13191
10.291	0.13237
10.294	0.13282
10.328	0.13325
10.379	0.13371
10.417	0.13414
10.43	0.13459
10.406	0.13503
10.353	0.13551
10.28	0.13597
10.189	0.13642
10.074	0.13689
9.9305	0.13734
9.7606	0.13782
9.5721	0.1384
9.382	0.13902
9.1995	0.13964
9.0391	0.14027
8.9058	0.1409
8.8011	0.14153
8.7258	0.14217
8.6759	0.14281
8.6419	0.14346
8.6139	0.14412
8.588	0.14477
8.5618	0.14543
8.5354	0.1461
8.5089	0.14677
8.4823	0.14745
8.4558	0.14813
8.4293	0.14881
8.4031	0.1495
8.3771	0.15019
8.3515	0.15097
8.3261	0.15176
8.301	0.15255
8.2761	0.15334
8.2513	0.15415
8.2264	0.15495
8.2014	0.15577
8.1763	0.15659
8.1508	0.15741
8.1252	0.15825
8.0995	0.15909
8.074	0.15993
8.0492	0.16078
8.0254	0.16164
8.0028	0.16251
7.9815	0.16338
7.9617	0.16435
7.9432	0.16532
7.9262	0.1663
7.9106	0.16729
7.8963	0.16829
7.883	0.1693
7.8704	0.17031
7.8582	0.17133
7.8462	0.17236
7.8344	0.1734
7.8226	0.17445
7.8107	0.17551
7.7984	0.17658
7.7854	0.17765
7.7717	0.17874
7.7572	0.17983
7.7419	0.18084
7.7257	0.18185
7.7083	0.18288
7.6895	0.18391
7.669	0.18495
7.6465	0.186
7.622	0.18706
7.5957	0.18813
7.5677	0.189
7.5379	0.18989
7.5064	0.19077
7.4732	0.19167
7.4383	0.19257
7.402	0.19348
7.3647	0.1944
7.3269	0.19532
7.2886	0.19625
7.2499	0.19719
7.2109	0.19813
7.1715	0.19909
7.1317	0.20005
7.0916	0.20101
7.0512	0.20199
7.0107	0.20297
6.9701	0.20396
6.9294	0.20496
6.889	0.20597
6.849	0.20698
6.8101	0.208
6.7725	0.20903
6.7365	0.21007
6.7023	0.21112
6.6698	0.21229
6.6391	0.21348
6.6103	0.21467
6.5832	0.21587
6.5579	0.21709
6.5341	0.21831
6.5113	0.21955
6.4892	0.2208
6.4676	0.22206
6.4464	0.22333
6.4256	0.22461
6.405	0.2259
6.3845	0.2272
6.3639	0.22852
6.3432	0.22985
6.3222	0.23119
6.3009	0.23254
6.2792	0.23391
6.2569	0.23529
6.2339	0.23668
6.2099	0.23808
6.1846	0.2395
6.1581	0.24093
6.1304	0.24238
6.1015	0.2437
6.0714	0.24503
6.0402	0.24637
6.008	0.24773
5.9751	0.2491
5.9418	0.25048
5.9085	0.25187
5.8754	0.25328
5.8427	0.25484
5.8106	0.25642
5.7791	0.25802
5.7488	0.25963
5.7199	0.26126
5.6928	0.26291
5.6676	0.26457
5.6442	0.26625
5.6227	0.26826
5.603	0.27029
5.5853	0.27234
5.5694	0.27442
5.5555	0.27651
5.5431	0.27864
5.532	0.28078
5.5217	0.28295
5.5121	0.28515
5.5029	0.28737
5.4941	0.28961
5.4853	0.29188
5.4762	0.29418
5.4664	0.2965
5.4555	0.29885
5.4434	0.30123
5.4301	0.30328
5.4154	0.30535
5.3996	0.30745
5.3825	0.30957
5.3646	0.31171
5.3461	0.31388
5.3273	0.31607
5.3085	0.31829
5.29	0.32072
5.2716	0.32318
5.2533	0.32567
5.2347	0.32818
5.2155	0.33073
5.1954	0.33331
5.174	0.33592
5.1514	0.33856
5.1275	0.34103
5.1022	0.34353
5.0756	0.34606
5.0481	0.34862
5.0199	0.35121
4.9914	0.35383
4.9632	0.35649
4.9356	0.35917
4.9086	0.36211
4.8825	0.36508
4.8574	0.36809
4.8338	0.37114
4.8118	0.37423
4.7918	0.37736
4.7737	0.38053
4.7575	0.38374
4.743	0.38723
4.7303	0.39077
4.7196	0.39435
4.7113	0.39799
4.7057	0.40167
4.7028	0.40541
4.7024	0.40919
4.7042	0.41303
4.7081	0.41769
4.714	0.42241
4.7219	0.42721
4.7316	0.43208
4.7429	0.43702
4.7554	0.44204
4.7685	0.44714
4.7819	0.45232
4.7953	0.45785
4.8086	0.46347
4.8215	0.46918
4.8337	0.47499
4.8448	0.48088
4.8543	0.48688
4.8622	0.49297
4.8683	0.49916
4.8726	0.50485
4.8751	0.51064
4.8756	0.51652
4.8742	0.5225
4.8709	0.52857
4.8658	0.53475
4.8593	0.54102
4.8518	0.5474
4.8435	0.55356
4.8345	0.55983
4.8249	0.5662
4.815	0.57267
4.8051	0.57925
4.7957	0.58595
4.7871	0.59275
4.7794	0.59968
4.7727	0.60708
4.7672	0.61461
4.7628	0.62227
4.7596	0.63007
4.7576	0.63801
4.7567	0.64609
4.7566	0.65432
4.7571	0.6627
4.7582	0.67123
4.7596	0.67992
4.7615	0.68878
4.7636	0.69779
4.7658	0.70698
4.768	0.71634
4.77	0.72588
4.7717	0.7356
4.773	0.74551
4.7739	0.75561
4.7741	0.76591
4.7736	0.77641
4.7721	0.78712
4.7693	0.79805
4.7653	0.80919
4.7601	0.82056
4.7536	0.83167
4.746	0.84301
4.7369	0.85459
4.7263	0.86639
4.714	0.87845
4.7	0.89075
4.6845	0.90331
4.6677	0.91613
4.6496	0.92815
4.6304	0.94042
4.6103	0.95294
4.5896	0.96573
4.569	0.97878
4.5489	0.99212
4.5298	1.0057
4.5119	1.0197
4.4954	1.0351
4.4805	1.0509
4.4672	1.067
4.4557	1.0835
4.4461	1.1004
4.4383	1.1177
4.4319	1.1354
4.4269	1.1535
4.4229	1.1728
4.4199	1.1925
4.4179	1.2127
4.4168	1.2334
4.4165	1.2546
4.4167	1.2764
4.4171	1.2987
4.4175	1.3216
4.4178	1.3451
4.4179	1.3691
4.4177	1.3939
4.4172	1.4193
4.4161	1.4453
4.4145	1.4721
4.4121	1.4996
4.4091	1.5279
4.4055	1.557
4.4011	1.5869
4.3957	1.6176
4.3891	1.6492
4.3808	1.6817
4.3706	1.7152
4.3584	1.7497
4.3443	1.7851
4.3284	1.8185
4.3106	1.8529
4.291	1.8883
4.2697	1.9248
4.2468	1.9624
4.2229	2.0011
4.1982	2.041
4.1732	2.0822
4.148	2.1247
4.1227	2.1686
4.0973	2.2138
4.072	2.2606
4.0467	2.3089
4.0216	2.3589
3.9965	2.4105
3.9715	2.464
3.9466	2.5192
3.9217	2.5765
3.8968	2.6358
3.8721	2.6972
3.8474	2.7609
3.8227	2.8269
3.798	2.8954
3.7732	2.9666
3.7482	3.0404
3.7231	3.1172
3.6977	3.197
3.6721	3.28
3.6462	3.3664
3.6198	3.4564
3.593	3.5502
3.5657	3.6479
3.5378	3.7499
3.5098	3.8563
3.4822	3.9675
3.4555	4.0837
3.4415	4.2053
3.4273	4.3325
3.4131	4.4658
3.399	4.6055
