# Supplementary material for: Viscoelasticity assessment of tumoral skin with the use of a novel contact-free palpation methodology based upon surface waves
Source: Sci Rep. 2022 Nov 4;12:18716. doi: 10.1038/s41598-022-23483-4 (PMC9636432; doi:10.1038/s41598-022-23483-4)
Supplement: Supplementary file 1 — Supplementary Information. [file 41598_2022_23483_MOESM1_ESM.zip › Raw Data xls/CBC/CSV/G_RealPart_CBC_Healthy.csv]

3.612	0
3.6005	0.0025092
3.5849	0.0050497
3.5644	0.0076221
3.5398	0.010227
3.5146	0.012865
3.4769	0.015536
3.4399	0.018242
3.4054	0.020313
3.3742	0.022241
3.3458	0.024186
3.3223	0.026065
3.3054	0.028044
3.2962	0.030044
3.2942	0.031988
3.2939	0.034014
3.2882	0.036072
3.2745	0.038088
3.2533	0.04016
3.2265	0.042278
3.1959	0.044376
3.1614	0.046645
3.1232	0.048939
3.0821	0.051259
3.0394	0.053604
2.9986	0.056573
2.9633	0.059582
2.9346	0.062632
2.9103	0.065722
2.8884	0.068855
2.8678	0.072031
2.848	0.07525
2.8287	0.078514
2.81	0.08215
2.7919	0.085839
2.7745	0.089583
2.7583	0.093383
2.7437	0.09724
2.7309	0.10116
2.7201	0.10513
2.7113	0.10917
2.7044	0.11469
2.6994	0.12032
2.6962	0.12604
2.6948	0.13186
2.695	0.13779
2.6962	0.14382
2.698	0.14997
2.7	0.15623
2.702	0.1626
2.7039	0.16909
2.7057	0.17569
2.7075	0.18243
2.7095	0.18929
2.7116	0.19628
2.714	0.2034
2.7167	0.21066
2.7197	0.21849
2.7231	0.22648
2.7268	0.23462
2.731	0.24293
2.7357	0.25141
2.741	0.26006
2.7466	0.26888
2.7527	0.27789
2.7592	0.28757
2.7659	0.29745
2.7729	0.30754
2.7799	0.31784
2.7866	0.32837
2.7928	0.33913
2.7983	0.35012
2.8029	0.36135
2.8066	0.37176
2.8093	0.3824
2.8109	0.39326
2.8109	0.40436
2.8091	0.41571
2.8053	0.42732
2.7996	0.43918
2.7921	0.45131
2.7829	0.4613
2.7719	0.4715
2.7593	0.48191
2.7451	0.49255
2.7294	0.50342
2.7125	0.51452
2.695	0.52587
2.6771	0.53748
2.659	0.54865
2.6407	0.56007
2.6222	0.57175
2.6032	0.58368
2.5833	0.59589
2.5623	0.60837
2.5401	0.62114
2.5168	0.63421
2.4922	0.64523
2.4665	0.65648
2.4393	0.66797
2.4105	0.67972
2.3798	0.69172
2.3471	0.70398
2.3127	0.71651
2.2768	0.72933
2.2394	0.73973
2.2008	0.75032
2.1611	0.76112
2.1207	0.77213
2.0799	0.78336
2.0394	0.79481
1.9998	0.80649
1.9612	0.81841
1.924	0.83163
1.8882	0.84514
1.8536	0.85895
1.82	0.87308
1.7872	0.88754
1.7547	0.90233
1.7221	0.91747
1.6893	0.93297
1.656	0.94636
1.6223	0.96002
1.5883	0.97396
1.554	0.9882
1.5195	1.0027
1.4853	1.0176
1.4514	1.0328
1.418	1.0483
1.3853	1.0657
1.3533	1.0835
1.3221	1.1017
1.2921	1.1204
1.2634	1.1396
1.2362	1.1592
1.2106	1.1794
1.1866	1.2002
1.1641	1.2306
1.143	1.2621
1.1235	1.2947
1.1055	1.3285
1.089	1.3635
1.0723	1.3999
1.0529	1.4376
1.0291	1.4768
1.0008	1.5221
0.97091	1.5693
0.94268	1.6185
0.91627	1.6698
0.89136	1.7088
0.86742	1.7523
0.84463	1.7843
0.82568	1.8284
0.81461	1.8744
0.81178	1.9101
0.81531	1.9496
0.81961	1.9931
0.82021	2.0436
0.81643	2.0877
0.80805	2.1355
0.7959	2.1898
0.78107	2.2409
0.76384	2.2904
0.74299	2.3921
0.71997	2.5048
0.70418	2.6247
0.68743	2.7521
0.671	2.8878
0.65585	3.0325
