# Supplementary material for: Viscoelasticity assessment of tumoral skin with the use of a novel contact-free palpation methodology based upon surface waves
Source: Sci Rep. 2022 Nov 4;12:18716. doi: 10.1038/s41598-022-23483-4 (PMC9636432; doi:10.1038/s41598-022-23483-4)
Supplement: Supplementary file 1 — Supplementary Information. [file 41598_2022_23483_MOESM1_ESM.zip › Raw Data xls/CBC/CSV/Speed_Depth_CBC.csv]

0	5.393
4.3652e-07	5.3664
7.9448e-07	5.3497
1.2509e-06	5.3431
1.5123e-06	5.3443
1.8332e-06	5.3506
2.2424e-06	5.3513
2.7312e-06	5.3571
3.0573e-06	5.3702
3.3455e-06	5.3932
3.8291e-06	5.4245
4.2497e-06	5.4647
5.1114e-06	5.5071
5.4996e-06	5.5471
6.1536e-06	5.5802
6.6826e-06	5.6024
7.1602e-06	5.6078
7.5042e-06	5.5956
7.959e-06	5.5676
8.4422e-06	5.5273
8.9514e-06	5.4802
9.3537e-06	5.4262
1.0317e-05	5.3676
1.1182e-05	5.3091
1.1591e-05	5.2546
1.2246e-05	5.204
1.266e-05	5.1616
1.3641e-05	5.1261
1.4347e-05	5.0992
1.5194e-05	5.0817
1.5775e-05	5.0753
1.6813e-05	5.078
1.7368e-05	5.0884
1.8056e-05	5.0978
1.8799e-05	5.1016
1.9451e-05	5.1044
1.995e-05	5.1071
2.0622e-05	5.1095
2.1143e-05	5.1083
2.1809e-05	5.0999
2.2604e-05	5.0806
2.3334e-05	5.0518
2.4548e-05	5.0104
2.5319e-05	4.9612
2.6158e-05	4.9115
2.7953e-05	4.8626
2.8936e-05	4.8201
2.9747e-05	4.7887
3.0434e-05	4.7684
3.1343e-05	4.7544
3.2045e-05	4.7426
3.3139e-05	4.7298
3.4195e-05	4.7204
3.5243e-05	4.7182
3.5992e-05	4.7185
3.6907e-05	4.714
3.8536e-05	4.6945
3.9438e-05	4.6589
4.0711e-05	4.6123
4.1741e-05	4.5639
4.3482e-05	4.5188
4.4741e-05	4.4786
4.5904e-05	4.4411
4.7216e-05	4.4017
4.8336e-05	4.3595
4.9695e-05	4.3197
5.0917e-05	4.2877
5.2124e-05	4.2635
5.4436e-05	4.2424
5.7402e-05	4.2197
5.9596e-05	4.1937
6.1078e-05	4.1652
6.2457e-05	4.1348
6.3788e-05	4.1041
6.5768e-05	4.0753
6.8078e-05	4.0482
7.1008e-05	4.0218
7.4064e-05	3.9942
7.6976e-05	3.9635
7.9438e-05	3.9291
8.1701e-05	3.8911
8.3745e-05	3.8512
8.6492e-05	3.8116
8.9028e-05	3.7728
9.2118e-05	3.7352
9.4187e-05	3.699
9.6485e-05	3.6614
9.877e-05	3.6189
0.00010114	3.5721
0.00010402	3.5238
0.00010649	3.4782
0.00010971	3.4372
0.0001146	3.3982
0.00011899	3.3582
0.00012204	3.314
0.0001252	3.2634
0.00012833	3.2098
0.00013191	3.1596
0.00013563	3.116
0.00013964	3.0782
0.00014477	3.0418
0.00015019	3.0021
0.00015659	2.9581
0.00016338	2.9115
0.00017133	2.8652
0.00017983	2.8218
0.00018813	2.7819
0.00019532	2.7438
0.00020297	2.7059
0.00021112	2.6671
0.0002208	2.6275
0.00023119	2.5875
0.00024238	2.548
0.00025328	2.5094
0.00026625	2.4721
0.00028295	2.4362
0.00030123	2.4023
0.00031829	2.3715
0.00033856	2.3444
0.00035917	2.3215
0.00038374	2.3024
0.00041303	2.2864
0.00045232	2.2732
0.00049916	2.2629
0.0005474	2.2551
0.00059968	2.2493
0.0006627	2.2447
0.0007356	2.2404
0.00082056	2.2358
0.00091613	2.2302
0.0010197	2.2232
0.0011535	2.2144
0.0013216	2.2032
0.0015279	2.19
0.0017851	2.1753
0.0020822	2.1601
0.002464	2.1535
0.0029666	2.1466
0.0036479	2.1386
0.0046055	2.1292
