# Supplementary material for: Viscoelasticity assessment of tumoral skin with the use of a novel contact-free palpation methodology based upon surface waves
Source: Sci Rep. 2022 Nov 4;12:18716. doi: 10.1038/s41598-022-23483-4 (PMC9636432; doi:10.1038/s41598-022-23483-4)
Supplement: Supplementary file 1 — Supplementary Information. [file 41598_2022_23483_MOESM1_ESM.zip › Raw Data xls/Melanoma/CSV/Eta_dash_visco_Melanoma.csv]

7.328	0
7.3452	0.00018613
7.3613	0.00036337
7.3764	0.00054565
7.3898	0.0007292
7.4033	0.00090773
7.4295	0.0010972
7.4574	0.0012727
7.4854	0.0014633
7.511	0.0016448
7.5322	0.001832
7.5466	0.0020194
7.5577	0.0022033
7.5697	0.0023966
7.5874	0.0025773
7.6107	0.0027764
7.6399	0.0029773
7.673	0.0031787
7.7111	0.0033809
7.7544	0.0035836
7.8022	0.0037792
7.8533	0.0039714
7.9032	0.0041762
7.9484	0.0043816
7.9874	0.0045878
8.0194	0.0047945
8.0451	0.0050203
8.0659	0.0052672
8.0802	0.0055556
8.0879	0.005827
8.0931	0.0060226
8.0987	0.0063244
8.1092	0.0065933
8.1245	0.0068372
8.1417	0.0071009
8.1575	0.0073643
8.1719	0.0076662
8.1853	0.0078853
8.2004	0.0081445
8.2161	0.0084781
8.2313	0.0087051
8.25	0.0089342
8.2715	0.0092761
8.2939	0.0095303
8.3134	0.0097606
8.3301	0.010082
8.3421	0.010337
8.3516	0.010561
8.3643	0.010785
8.3822	0.011011
8.397	0.011238
8.394	0.011458
8.3667	0.011676
8.3195	0.011905
8.2652	0.012135
8.2126	0.012367
8.1664	0.012772
8.1243	0.013284
8.0794	0.0138
8.0316	0.014319
7.988	0.014841
7.9588	0.015366
7.9488	0.015894
7.9548	0.016426
7.9683	0.016961
7.9831	0.017458
7.9963	0.017959
8.0072	0.018463
8.0163	0.018969
8.0243	0.019479
8.032	0.019992
8.0402	0.020508
8.0495	0.021027
8.0601	0.021844
8.0724	0.022667
8.0874	0.023496
8.107	0.024331
8.1333	0.025171
8.1678	0.026017
8.2112	0.026868
8.2638	0.027726
8.3257	0.02859
8.3968	0.029459
8.4773	0.030335
8.5667	0.031216
8.6639	0.032104
8.7668	0.032998
8.8731	0.033899
8.9808	0.034805
9.089	0.035718
9.1974	0.036638
9.3068	0.037564
9.4185	0.038496
9.5344	0.039435
9.656	0.040381
9.7846	0.041334
9.9208	0.042293
10.065	0.043166
10.216	0.044045
10.374	0.04493
10.534	0.045822
10.693	0.046719
10.846	0.047624
10.99	0.048534
11.122	0.049451
11.243	0.050182
11.351	0.050918
11.447	0.051659
11.532	0.052405
11.608	0.053155
11.679	0.053911
11.748	0.054673
11.819	0.055439
11.893	0.05621
11.972	0.056987
12.055	0.057769
12.143	0.058557
12.235	0.059349
12.332	0.060148
12.434	0.060952
12.538	0.061761
12.646	0.062473
12.756	0.063189
12.869	0.063911
12.984	0.064637
13.101	0.065368
13.219	0.066104
13.338	0.066845
13.456	0.06759
13.574	0.068074
13.691	0.06856
13.805	0.06905
13.913	0.069541
14.014	0.070036
14.104	0.070533
14.182	0.071033
14.248	0.071536
14.302	0.071986
14.344	0.072439
14.375	0.072894
14.396	0.073351
14.409	0.073811
14.417	0.074273
14.424	0.074737
14.432	0.075204
14.443	0.075847
14.457	0.076493
14.476	0.077143
14.501	0.077798
14.532	0.078456
14.572	0.079119
14.62	0.079787
14.675	0.080458
14.737	0.081015
14.805	0.081575
14.877	0.082138
14.949	0.082705
15.016	0.083274
15.071	0.083848
15.111	0.084424
15.135	0.085004
15.14	0.085774
15.127	0.086549
15.099	0.08733
15.059	0.088116
15.015	0.088907
14.975	0.089704
14.945	0.090507
14.93	0.091315
14.933	0.092387
14.953	0.093468
14.992	0.094557
15.048	0.095654
15.117	0.09676
15.196	0.097875
15.279	0.098998
15.363	0.10013
15.444	0.1012
15.523	0.10229
15.597	0.10338
15.664	0.10448
15.723	0.10558
15.772	0.1067
15.812	0.10783
15.841	0.10896
15.86	0.10968
15.87	0.11041
15.871	0.11114
15.864	0.11188
15.849	0.11262
15.829	0.11337
15.806	0.11412
15.783	0.11488
15.76	0.11549
15.736	0.11611
15.713	0.11674
15.691	0.11736
15.671	0.11799
15.654	0.11863
15.64	0.11924
15.628	0.11983
15.618	0.12042
15.61	0.12101
15.604	0.1216
15.601	0.1222
15.601	0.12281
15.602	0.12341
15.605	0.12403
15.608	0.12464
15.613	0.1253
15.619	0.12605
15.628	0.12682
15.639	0.12758
15.653	0.12836
15.672	0.12913
15.695	0.12992
15.723	0.1307
15.754	0.1315
15.787	0.13229
15.821	0.1331
15.853	0.13391
15.88	0.13472
15.898	0.13554
15.905	0.13637
15.9	0.1372
15.884	0.13795
15.855	0.1387
15.814	0.13946
15.764	0.14023
15.707	0.141
15.648	0.14177
15.588	0.14255
15.533	0.14333
15.482	0.14412
15.438	0.14492
15.402	0.14572
15.376	0.14652
15.364	0.14733
15.367	0.14815
15.386	0.14897
15.419	0.14979
15.466	0.15072
15.527	0.15165
15.597	0.15259
15.674	0.15354
15.75	0.1545
15.819	0.15546
15.876	0.15643
15.916	0.1574
15.907	0.15828
15.827	0.15917
15.632	0.16007
15.307	0.16097
14.854	0.16187
14.283	0.16279
13.616	0.16371
12.896	0.16459
12.162	0.16545
11.46	0.16643
10.852	0.16745
10.37	0.16833
10.027	0.16933
9.7751	0.17037
9.5778	0.17131
9.4771	0.17227
9.4966	0.1733
9.6214	0.1742
9.7846	0.17524
9.9112	0.17614
9.9632	0.17722
9.9663	0.17837
9.9517	0.17974
9.9674	0.18065
10.036	0.18204
10.133	0.18345
10.237	0.18455
10.295	0.18581
10.338	0.18682
10.38	0.18821
10.392	0.18951
10.343	0.19065
10.269	0.19214
10.225	0.19361
10.243	0.19465
10.277	0.19591
10.293	0.19719
10.302	0.19876
10.29	0.19985
10.254	0.20138
10.263	0.20299
10.321	0.20419
10.349	0.20541
10.324	0.20674
10.261	0.20841
10.215	0.20971
10.161	0.21119
10.043	0.21292
9.8389	0.21425
9.5867	0.21578
9.2949	0.21753
8.9798	0.21869
8.7149	0.2205
8.4968	0.22188
8.2999	0.22317
8.0799	0.22441
7.8451	0.22566
7.6471	0.22698
7.5315	0.22819
7.4914	0.22941
7.493	0.23069
7.5144	0.232
7.5246	0.23327
7.5061	0.23452
7.4477	0.23588
7.3675	0.23717
7.2981	0.23851
7.2577	0.23987
7.2395	0.24116
7.2302	0.24259
7.2235	0.24392
7.2645	0.24527
7.3849	0.24672
7.5995	0.24812
7.8732	0.24948
8.1159	0.25094
8.2825	0.25242
8.4256	0.25385
8.5837	0.25539
8.8071	0.25682
9.0772	0.2588
9.3258	0.26112
9.4894	0.26264
9.5636	0.26508
9.5755	0.2667
9.5559	0.26907
9.5879	0.27114
9.6638	0.27313
9.7723	0.27546
9.8601	0.27729
9.8941	0.27994
9.8839	0.28155
9.8953	0.28424
9.9	0.28616
9.9286	0.28864
10.032	0.29146
10.115	0.29395
10.131	0.29603
10.072	0.29896
10.052	0.30195
10.135	0.3037
10.344	0.30617
10.571	0.30855
10.806	0.31169
11.034	0.31383
11.243	0.31673
11.554	0.31958
11.984	0.32239
12.476	0.32545
12.911	0.32819
13.251	0.33099
13.502	0.33342
13.738	0.33614
13.963	0.33958
14.104	0.34229
14.23	0.34435
14.339	0.34796
14.45	0.35008
14.522	0.35241
14.511	0.355
14.508	0.35808
14.577	0.36072
14.71	0.3632
14.858	0.3661
14.989	0.36857
15.079	0.37126
15.189	0.3739
15.324	0.37699
15.489	0.37946
15.645	0.38247
15.737	0.38531
15.797	0.38831
15.913	0.3915
16.118	0.39468
16.406	0.39734
16.674	0.39998
16.756	0.4034
16.661	0.4068
16.586	0.40962
16.668	0.41311
16.869	0.41647
17.054	0.41979
17.1	0.42257
17.009	0.42595
16.832	0.42898
16.703	0.43235
16.773	0.43611
17.046	0.43936
17.362	0.44306
17.558	0.44708
17.598	0.45031
17.473	0.45411
17.272	0.45847
17.143	0.46232
17.203	0.46597
17.388	0.47009
17.575	0.47368
17.713	0.47732
17.809	0.48213
17.942	0.48569
18.149	0.48953
18.39	0.49304
18.592	0.49713
18.634	0.50128
18.529	0.50548
18.342	0.50947
18.105	0.51339
17.74	0.51724
17.215	0.52129
16.62	0.52552
15.963	0.53004
15.349	0.53463
14.856	0.5423
14.522	0.54701
14.298	0.55322
14.046	0.56023
13.726	0.56602
13.454	0.57457
13.324	0.58132
13.332	0.5862
13.428	0.59404
13.555	0.60177
13.678	0.61052
13.793	0.6164
13.915	0.62312
14.032	0.63267
14.082	0.64023
14.013	0.65066
13.87	0.66133
13.692	0.66695
13.679	0.67488
13.77	0.68877
13.863	0.69456
13.942	0.70908
13.984	0.71571
14.142	0.7236
14.489	0.7364
14.974	0.74768
15.53	0.75866
15.989	0.76798
16.216	0.77932
16.352	0.79105
16.531	0.80542
16.796	0.81687
17.015	0.82535
17.088	0.83994
17.076	0.85393
17.095	0.86831
17.205	0.87669
17.467	0.89202
17.907	0.90569
18.443	0.92378
19.014	0.93252
19.463	0.94511
19.823	0.96623
20.232	0.97725
20.577	0.99204
20.796	1.0107
20.885	1.0214
20.921	1.0452
20.966	1.0558
21.02	1.0703
21.125	1.0925
21.37	1.1112
21.822	1.1243
22.246	1.1424
22.611	1.1662
23.041	1.1828
23.518	1.1981
23.935	1.2236
24.259	1.2386
24.529	1.2636
24.775	1.2801
25.041	1.303
25.327	1.3253
25.599	1.3481
25.853	1.3724
26.098	1.3883
26.343	1.4219
26.727	1.4397
27.218	1.4643
27.778	1.4914
28.181	1.5207
28.439	1.5466
28.801	1.5659
29.54	1.6049
30.69	1.6275
31.988	1.6567
33.311	1.679
34.531	1.713
35.63	1.7445
36.632	1.7713
37.708	1.8005
38.825	1.8327
39.748	1.8594
40.364	1.8945
40.744	1.9243
41.021	1.9581
41.263	1.9944
41.498	2.0251
41.627	2.0647
41.756	2.0997
41.88	2.1375
41.997	2.1802
