# Supplementary material for: Viscoelasticity assessment of tumoral skin with the use of a novel contact-free palpation methodology based upon surface waves
Source: Sci Rep. 2022 Nov 4;12:18716. doi: 10.1038/s41598-022-23483-4 (PMC9636432; doi:10.1038/s41598-022-23483-4)
Supplement: Supplementary file 1 — Supplementary Information. [file 41598_2022_23483_MOESM1_ESM.zip › Raw Data xls/Melanoma/CSV/Eta_dash_visco_Melanoma_Healthy.csv]

0.031057	0
0.030091	4.2319e-05
0.029101	8.4785e-05
0.028132	0.0001274
0.027237	0.00017017
0.02646	0.00021308
0.024999	0.00025615
0.023673	0.00029936
0.022533	0.00034273
0.021618	0.00038625
0.020943	0.00042993
0.020496	0.00047376
0.020229	0.00051774
0.020065	0.00056188
0.019908	0.00060617
0.019668	0.00065062
0.019278	0.00069523
0.018702	0.00077291
0.017931	0.00085088
0.01698	0.00092915
0.015892	0.0010077
0.014732	0.0010866
0.013576	0.0011658
0.012493	0.0012453
0.011532	0.0013251
0.01072	0.0014053
0.010069	0.0014857
0.0095884	0.0015664
0.0092784	0.0016475
0.0091275	0.0017289
0.0091058	0.0018106
0.0091727	0.0018926
0.0092932	0.001975
0.0094474	0.0020576
0.009627	0.0021406
0.0098277	0.002224
0.010044	0.0023076
0.010267	0.0023916
0.010487	0.0024759
0.010695	0.0025606
0.010886	0.0026456
0.011055	0.0027309
0.011214	0.0028165
0.01139	0.0029025
0.011639	0.0029889
0.01203	0.0030755
0.012624	0.0031626
0.01346	0.0032499
0.014799	0.0033377
0.016794	0.0034257
0.019776	0.0035142
0.023608	0.0036029
0.028103	0.0036921
0.032815	0.0037815
0.037633	0.0038714
0.042267	0.0038939
0.046739	0.0039821
0.051169	0.0040056
0.055282	0.0040934
0.059058	0.004118
0.061696	0.0042055
0.063256	0.0042312
0.063739	0.0043182
0.063909	0.004345
0.063711	0.0044084
0.063598	0.0044528
0.063308	0.0044808
0.062787	0.004567
0.062296	0.0045962
0.061669	0.0046819
0.061658	0.0047123
0.061781	0.0047975
0.062076	0.0048292
0.061953	0.0049138
0.061525	0.0049547
0.060652	0.004985
0.059805	0.005053
0.059384	0.0051197
0.059703	0.0051708
0.060283	0.0052553
0.060417	0.0052894
0.060394	0.005386
0.060652	0.0054145
0.061348	0.0054898
0.06232	0.0055288
0.063461	0.0055751
0.064635	0.0056496
0.065778	0.0057138
0.066807	0.0057711
0.067807	0.0058534
0.068822	0.0058933
0.069906	0.0059926
0.070992	0.0060176
0.072114	0.0060591
0.07358	0.0061401
0.075558	0.0061832
0.077881	0.0062646
0.080011	0.0063259
0.081186	0.0063899
0.081538	0.0064696
0.081749	0.0065159
0.082368	0.0065915
0.083315	0.006639
0.084455	0.0066676
0.085624	0.0067704
0.086693	0.0068098
0.087652	0.0068988
0.088648	0.0069568
0.089657	0.007028
0.090857	0.0071047
0.091855	0.007158
0.092513	0.0071845
0.092664	0.0072795
0.092603	0.0073147
0.092521	0.0073952
0.092604	0.0074465
0.092928	0.0075116
0.093254	0.0075792
0.093371	0.0076287
0.0932	0.0077127
0.092883	0.0077466
0.093039	0.007791
0.094252	0.0078653
0.096898	0.0079008
0.10042	0.0079847
0.10353	0.0080365
0.10557	0.0081049
0.10741	0.008173
0.11038	0.0082204
0.11483	0.0082533
0.12	0.008312
0.12382	0.0083709
0.12592	0.00843
0.12689	0.0084673
0.12856	0.0085049
0.13196	0.0085455
0.13684	0.0085875
0.14137	0.0086336
0.14401	0.0086937
0.14427	0.0087249
0.14318	0.0087827
0.1424	0.0088226
0.14235	0.0088721
0.14276	0.008915
0.14257	0.0089579
0.14163	0.0090011
0.14037	0.0090408
0.13964	0.0090735
0.1401	0.009117
0.14204	0.0091556
0.14542	0.0091893
0.14999	0.0092197
0.15527	0.0092527
0.16016	0.0092867
0.16362	0.0093182
0.16548	0.0093505
0.16631	0.0093829
0.16703	0.0094136
0.16816	0.0094448
0.17	0.0094792
0.17191	0.0095132
0.17304	0.009544
0.17285	0.0095786
0.17165	0.0096192
0.16991	0.0096638
0.16813	0.0096954
0.16642	0.0097412
0.16498	0.0097871
0.16404	0.0098332
0.16302	0.0098794
0.16199	0.0099184
0.16195	0.0099665
0.16374	0.009998
0.16678	0.010039
0.16995	0.010106
0.17182	0.010173
0.17273	0.01024
0.17339	0.010275
0.17467	0.010314
0.17642	0.010372
0.1778	0.010427
0.17727	0.010472
0.17439	0.01054
0.17074	0.010603
0.16913	0.010641
0.17068	0.010741
0.17418	0.0108
0.1772	0.010834
0.17816	0.01089
0.17784	0.01093
0.17739	0.011075
0.17788	0.011126
0.17954	0.011179
0.18172	0.011216
0.18307	0.011329
0.18347	0.011371
0.18275	0.011411
0.18141	0.011451
0.17966	0.011492
0.17748	0.01153
0.17501	0.011567
0.17254	0.011607
0.16979	0.011648
0.16642	0.011689
0.16225	0.01173
0.15734	0.011771
0.1523	0.011812
0.14744	0.011853
0.14294	0.011895
0.13918	0.011936
0.13638	0.011978
0.13456	0.012019
0.13348	0.012057
0.13349	0.012097
0.13463	0.012139
0.13719	0.012181
0.1406	0.012219
0.14409	0.01226
0.14699	0.012297
0.14907	0.012339
0.15019	0.012381
0.15056	0.012418
0.1506	0.012461
0.15033	0.012504
0.14925	0.012546
0.14618	0.012584
0.14121	0.012627
0.13546	0.01267
0.12978	0.012711
0.12402	0.012751
0.11809	0.012795
0.11172	0.012839
0.10473	0.012883
0.096798	0.012926
0.088353	0.012971
0.080552	0.013015
0.074586	0.013059
0.070638	0.013103
0.068564	0.013148
0.067692	0.013193
0.066958	0.013237
0.065902	0.013282
0.064818	0.013327
0.064203	0.01337
0.064321	0.013412
0.065796	0.013457
0.069123	0.013502
0.075394	0.013548
0.084878	0.013593
0.09719	0.013639
0.11141	0.013685
0.12631	0.013731
0.14105	0.013779
0.15543	0.013827
0.16962	0.013917
0.18361	0.013981
0.19653	0.014093
0.20628	0.014135
0.21121	0.014236
0.21204	0.014289
0.2113	0.014391
0.21104	0.014446
0.21221	0.014496
0.2143	0.014578
0.21626	0.014719
0.2169	0.014773
0.21598	0.01482
0.2146	0.014916
0.21466	0.015014
0.21676	0.015082
0.21971	0.015149
0.2222	0.015213
0.22335	0.015301
0.22363	0.015406
0.22393	0.015451
0.22519	0.015526
0.22779	0.015591
0.23137	0.015658
0.23448	0.015777
0.23573	0.01584
0.23539	0.015909
0.2344	0.015988
0.23358	0.016042
0.23301	0.016137
0.23316	0.016201
0.23388	0.016258
0.23501	0.016309
0.23575	0.016416
0.23589	0.016486
0.23597	0.016565
0.23632	0.016633
0.23717	0.016694
0.23868	0.016792
0.24079	0.016853
0.24308	0.016924
0.2447	0.017026
0.24475	0.017126
0.24369	0.017192
0.24271	0.01725
0.24255	0.017315
0.24364	0.017405
0.2457	0.017476
0.24818	0.017561
0.25033	0.017613
0.25143	0.017704
0.25165	0.017834
0.25211	0.017886
0.25322	0.01795
0.25496	0.01801
0.25698	0.018117
0.25893	0.018215
0.26094	0.018301
0.26281	0.018362
0.26463	0.018486
0.26678	0.018549
0.26986	0.018601
0.27378	0.018719
0.27865	0.018777
0.28376	0.018885
0.28842	0.018993
0.29199	0.019081
0.29479	0.019156
0.2977	0.019214
0.30156	0.019319
0.30646	0.01943
0.31169	0.019502
0.31653	0.019596
0.32022	0.019708
0.32294	0.019785
0.32556	0.019875
0.32902	0.019931
0.33287	0.019986
0.33633	0.020042
0.33859	0.020098
0.33985	0.020154
0.34089	0.020211
0.34227	0.020267
0.34397	0.020324
0.34611	0.020381
0.34898	0.020498
0.35215	0.020615
0.35536	0.020733
0.3582	0.020821
0.36103	0.020884
0.36416	0.020968
0.36781	0.021088
0.37163	0.021208
0.37565	0.021327
0.37939	0.021388
0.38239	0.02149
0.38517	0.02157
0.38816	0.021693
0.39187	0.021816
0.39592	0.021903
0.39971	0.022001
0.40315	0.022108
0.4067	0.022188
0.41029	0.022314
0.41416	0.022429
0.41787	0.022503
0.42072	0.022631
0.42285	0.022737
0.42435	0.022822
0.42532	0.022952
0.42571	0.023029
0.42523	0.023146
0.42394	0.023277
0.42234	0.023379
0.42065	0.023473
0.41904	0.023576
0.41754	0.023672
0.41591	0.023806
0.4143	0.02394
0.41305	0.024034
0.41223	0.024133
0.41152	0.024209
0.41056	0.024379
0.40932	0.02455
0.40797	0.024632
0.40673	0.02479
0.40575	0.024963
0.40498	0.025137
0.40429	0.025312
0.40351	0.025487
0.40272	0.025664
0.40214	0.02591
0.40191	0.026158
0.40201	0.026407
0.40241	0.026658
0.40312	0.02691
0.40419	0.027164
0.40562	0.027419
0.40741	0.027676
0.40957	0.02783
0.4121	0.027984
0.41503	0.028139
0.41838	0.028295
0.42214	0.028451
0.42628	0.028609
0.43073	0.028767
0.43542	0.028927
0.44032	0.029159
0.44541	0.029393
0.45068	0.029628
0.45611	0.029865
0.46167	0.030103
0.46731	0.030343
0.47299	0.030584
0.47868	0.030827
0.48436	0.031071
0.49004	0.031317
0.49576	0.031564
0.50158	0.031813
0.50761	0.032064
0.51394	0.032315
0.52062	0.032569
0.5277	0.032824
0.53519	0.033043
0.54305	0.033262
0.55117	0.033483
0.55931	0.033706
0.56718	0.033929
0.57447	0.034155
0.58099	0.034381
0.58658	0.034609
0.59121	0.034838
0.59481	0.035069
0.59732	0.035301
0.59868	0.035535
0.59886	0.03577
0.59799	0.036006
0.59625	0.036244
0.59382	0.036484
0.59083	0.036725
0.58733	0.036967
0.5834	0.037211
0.57922	0.037456
0.57501	0.037703
0.57101	0.037952
0.56742	0.038202
0.56437	0.038454
0.56194	0.038707
0.56019	0.038962
0.55924	0.039219
0.55925	0.039477
0.56039	0.039737
0.56272	0.039998
0.56617	0.040262
0.57064	0.040527
0.57608	0.04075
0.58248	0.040974
0.58986	0.0412
0.59826	0.041427
0.60764	0.041656
0.61789	0.041886
0.6288	0.042117
0.64021	0.04235
0.652	0.042539
0.66411	0.04273
0.67646	0.042921
0.6889	0.043114
0.70124	0.043308
0.71331	0.043502
0.72495	0.043698
0.73608	0.043895
0.74667	0.04414
0.75663	0.044387
0.76578	0.044634
0.77383	0.044884
0.78043	0.045135
0.78539	0.045387
0.78867	0.045642
0.79032	0.045898
0.7904	0.046059
0.78895	0.046221
0.78603	0.046384
0.78181	0.046548
0.77661	0.046712
0.77086	0.046878
0.76503	0.047044
0.75945	0.047211
0.75431	0.04738
0.74973	0.047549
0.74579	0.047718
0.74263	0.047889
0.74036	0.048061
0.73903	0.048234
0.73858	0.048407
0.73894	0.048581
0.74004	0.048757
0.74191	0.048933
0.74463	0.04911
0.74834	0.049289
0.75316	0.049468
0.75912	0.049648
0.76613	0.049829
0.77409	0.050011
0.78291	0.050248
0.79256	0.050486
0.80295	0.050725
0.81391	0.050966
0.82519	0.051209
0.83649	0.051453
0.84753	0.051699
0.8581	0.051946
0.86812	0.05225
0.87751	0.052556
0.88618	0.052865
0.89397	0.053175
0.90078	0.053488
0.90655	0.053803
0.91136	0.05412
0.9153	0.05444
0.91843	0.054761
0.92077	0.055085
0.9223	0.055411
0.92304	0.05574
0.92304	0.05607
0.92244	0.056403
0.92142	0.056739
0.92015	0.057077
0.91871	0.057417
0.91711	0.05776
0.91531	0.058105
0.91321	0.058453
0.91068	0.058803
0.90767	0.059156
0.90413	0.059511
0.90006	0.059869
0.89549	0.060105
0.89049	0.060343
0.88531	0.060582
0.88037	0.060823
0.87624	0.061065
0.87343	0.061308
0.87229	0.061553
0.87301	0.0618
0.87566	0.062048
0.88026	0.062298
0.88675	0.062549
0.89498	0.062802
0.90463	0.063056
0.9152	0.063312
0.92617	0.063569
0.93712	0.063828
0.94782	0.064223
0.95818	0.064621
0.96811	0.065023
0.97755	0.065427
0.98641	0.065834
0.99466	0.066245
1.0024	0.066658
1.0095	0.067075
1.0162	0.067495
1.0226	0.067918
1.0286	0.068345
1.0348	0.068775
1.0416	0.069208
1.0494	0.069645
1.0584	0.070085
1.0689	0.070528
1.081	0.070976
1.0946	0.071426
1.1092	0.07188
1.1241	0.072338
1.1382	0.0728
1.1505	0.073265
1.1602	0.073734
1.1668	0.074207
1.17	0.074683
1.1697	0.075164
1.1662	0.075648
1.1599	0.076136
1.1516	0.076628
1.1423	0.077125
1.133	0.077625
1.1246	0.078129
1.1174	0.078638
1.1119	0.079151
1.1081	0.079668
1.1063	0.080189
1.107	0.080715
1.1099	0.081245
1.1151	0.08178
1.1222	0.082319
1.1311	0.082862
1.1417	0.083411
1.154	0.083964
1.1677	0.084521
1.1827	0.085084
1.1983	0.085651
1.2142	0.086223
1.2301	0.0868
1.2456	0.087382
1.2607	0.087969
1.2753	0.088561
1.2892	0.089158
1.3023	0.089761
1.3145	0.090368
1.3258	0.090981
1.3364	0.0916
1.3462	0.092224
1.3552	0.092853
1.3632	0.093488
1.37	0.094129
1.3751	0.094776
1.3784	0.095428
1.3799	0.096086
1.3797	0.09675
1.3778	0.09742
1.3743	0.098097
1.3691	0.098779
1.3624	0.099468
1.3545	0.10016
1.3458	0.10086
1.3367	0.10157
1.3275	0.10229
1.3184	0.10311
1.3096	0.10394
1.3013	0.10477
1.2942	0.10562
1.2886	0.10647
1.2851	0.10734
1.2839	0.10821
1.2851	0.10908
1.2886	0.11018
1.2945	0.11129
1.3027	0.11242
1.313	0.11355
1.3251	0.1147
1.3382	0.11585
1.3518	0.11702
1.3653	0.11821
1.3784	0.11874
1.391	0.11927
1.4032	0.11981
1.4154	0.12035
1.4279	0.12089
1.441	0.12144
1.4552	0.122
1.4707	0.12255
1.4874	0.12347
1.5056	0.12439
1.5251	0.12532
1.546	0.12627
1.5679	0.12722
1.5905	0.12818
1.6136	0.12915
1.6367	0.13013
1.6598	0.131
1.6828	0.13188
1.7057	0.13276
1.7287	0.13365
1.7519	0.13456
1.7754	0.13547
1.7995	0.13639
1.8242	0.13732
1.8497	0.13839
1.8756	0.13947
1.9018	0.14056
1.9273	0.14167
1.9514	0.14278
1.9731	0.14391
1.9919	0.14505
2.0076	0.1462
2.02	0.14737
2.0294	0.14855
2.0357	0.14974
2.0389	0.15094
2.0394	0.15216
2.0377	0.15339
2.0349	0.15435
2.0314	0.15506
2.0278	0.15577
2.0236	0.15643
2.0189	0.15713
2.0134	0.15777
2.0081	0.15849
2.0035	0.15922
1.9997	0.15988
1.9967	0.16063
1.9942	0.16139
1.9919	0.16208
1.9901	0.16282
1.9893	0.16367
1.9893	0.16437
1.9901	0.16512
1.991	0.16597
1.9913	0.16668
1.9909	0.16747
1.9902	0.16831
1.9891	0.16906
1.9882	0.16988
1.9869	0.1707
1.985	0.1715
1.9823	0.17234
1.9792	0.17316
1.9756	0.174
1.9724	0.17486
1.9698	0.17567
1.9684	0.17666
1.9685	0.17747
1.9695	0.17848
1.9708	0.17929
1.9721	0.18034
1.9731	0.18147
1.9735	0.18352
1.9731	0.1856
1.9715	0.18771
1.9685	0.18985
1.9635	0.19202
1.9565	0.19421
1.948	0.19644
1.9388	0.19829
1.9297	0.20017
1.9211	0.20208
1.9135	0.204
1.9071	0.20596
1.9023	0.20794
1.899	0.20995
1.8971	0.21198
1.8966	0.21382
1.8975	0.21569
1.9	0.21759
1.9041	0.21951
1.9099	0.22145
1.9173	0.22342
1.9259	0.22542
1.9356	0.22744
1.9461	0.22903
1.9574	0.23063
1.9691	0.23225
1.9809	0.23389
1.9923	0.23555
2.0027	0.23724
2.0117	0.23894
2.0191	0.24066
2.0248	0.2419
2.0287	0.24316
2.0307	0.24442
2.0307	0.2457
2.0288	0.24699
2.0253	0.24829
2.0204	0.2496
2.0144	0.25093
2.0077	0.25337
2.0002	0.25585
1.9922	0.25836
1.9838	0.26091
1.9754	0.2635
1.9673	0.26613
1.9596	0.2688
1.9525	0.27151
1.946	0.27545
1.94	0.27946
1.934	0.28355
1.9275	0.2877
1.9197	0.29193
1.9098	0.29623
1.8973	0.30061
1.8819	0.30506
1.8635	0.30732
1.8424	0.30961
1.819	0.31193
1.7942	0.31428
1.7695	0.31666
1.746	0.31908
1.725	0.32153
1.7071	0.32402
1.6927	0.32761
1.682	0.33126
1.6754	0.33497
1.6732	0.33875
1.6757	0.34259
1.6827	0.3465
1.6937	0.35048
1.708	0.35453
1.7254	0.35904
1.7457	0.36364
1.7692	0.36832
1.7959	0.37309
1.8258	0.37795
1.8586	0.3829
1.8939	0.38794
1.9313	0.39308
1.9703	0.39832
2.0109	0.40367
2.0522	0.40911
2.0929	0.41467
2.1316	0.42033
2.1667	0.42611
2.1973	0.432
2.2228	0.43802
2.243	0.44174
2.2578	0.44553
2.2667	0.44938
2.2694	0.45329
2.2662	0.45726
2.2575	0.4613
2.2448	0.46541
2.229	0.46959
2.2109	0.47437
2.1905	0.47925
2.1681	0.48421
2.1434	0.48927
2.1168	0.49442
2.0884	0.49967
2.0589	0.50502
2.0286	0.51048
1.9978	0.51483
1.9669	0.51925
1.9364	0.52374
1.9073	0.52831
1.8809	0.53296
1.8582	0.53769
1.8401	0.5425
1.8266	0.5474
1.8181	0.55512
1.8145	0.56302
1.8162	0.57111
1.8231	0.57938
1.8352	0.58785
1.8518	0.59652
1.8719	0.60541
1.8947	0.6145
1.9197	0.62304
1.9467	0.63177
1.9756	0.64072
2.0066	0.64989
2.0394	0.65927
2.0739	0.66889
2.1096	0.67875
2.1464	0.68886
2.1839	0.69832
2.2221	0.70802
2.2606	0.71795
2.2989	0.72813
2.3364	0.73857
2.3724	0.74928
2.4067	0.76026
2.439	0.77153
2.4692	0.78205
2.4973	0.79282
2.5227	0.80388
2.5449	0.81522
2.5631	0.82686
2.5772	0.83881
2.5873	0.85107
2.5937	0.86367
2.5968	0.87537
2.5965	0.88737
2.5932	0.89969
2.587	0.91234
2.5786	0.92532
2.5689	0.93867
2.5589	0.95238
2.5495	0.96647
2.5409	0.98246
2.5335	0.99894
2.5275	1.0159
2.523	1.0335
2.5204	1.0515
2.5196	1.0702
2.5207	1.0895
2.5236	1.1094
2.5281	1.13
2.5344	1.1513
2.5423	1.1733
2.5519	1.1961
2.5631	1.2197
2.5756	1.2442
2.589	1.2695
2.6032	1.2959
2.618	1.3209
2.6331	1.3469
2.6482	1.3738
2.6628	1.4017
2.6705	1.4307
2.6783	1.4609
2.6861	1.4922
2.6939	1.5249
