# Supplementary material for: Viscoelasticity assessment of tumoral skin with the use of a novel contact-free palpation methodology based upon surface waves
Source: Sci Rep. 2022 Nov 4;12:18716. doi: 10.1038/s41598-022-23483-4 (PMC9636432; doi:10.1038/s41598-022-23483-4)
Supplement: Supplementary file 1 — Supplementary Information. [file 41598_2022_23483_MOESM1_ESM.zip › Raw Data xls/Melanoma/CSV/G_RealPart_Melanoma.csv]

11.874	0
11.863	0.00018613
11.855	0.00036337
11.849	0.00054565
11.846	0.0007292
11.843	0.00090773
11.836	0.0010972
11.828	0.0012727
11.82	0.0014633
11.818	0.0016448
11.825	0.001832
11.848	0.0020194
11.885	0.0022033
11.938	0.0023966
12.006	0.0025773
12.09	0.0027764
12.183	0.0029773
12.273	0.0031787
12.351	0.0033809
12.414	0.0035836
12.464	0.0037792
12.501	0.0039714
12.528	0.0041762
12.55	0.0043816
12.56	0.0045878
12.563	0.0047945
12.568	0.0050203
12.584	0.0052672
12.608	0.0055556
12.634	0.005827
12.66	0.0060226
12.688	0.0063244
12.717	0.0065933
12.742	0.0068372
12.768	0.0071009
12.783	0.0073643
12.79	0.0076662
12.796	0.0078853
12.811	0.0081445
12.834	0.0084781
12.86	0.0087051
12.897	0.0089342
12.953	0.0092761
13.022	0.0095303
13.082	0.0097606
13.129	0.010082
13.152	0.010337
13.155	0.010561
13.158	0.010785
13.17	0.011011
13.173	0.011238
13.129	0.011458
13.019	0.011676
12.854	0.011905
12.673	0.012135
12.499	0.012367
12.348	0.012772
12.211	0.013284
12.072	0.0138
11.927	0.014319
11.795	0.014841
11.697	0.015366
11.644	0.015894
11.629	0.016426
11.634	0.016961
11.647	0.017458
11.661	0.017959
11.677	0.018463
11.694	0.018969
11.716	0.019479
11.742	0.019992
11.774	0.020508
11.813	0.021027
11.858	0.021844
11.91	0.022667
11.968	0.023496
12.031	0.024331
12.098	0.025171
12.168	0.026017
12.238	0.026868
12.308	0.027726
12.376	0.02859
12.442	0.029459
12.505	0.030335
12.567	0.031216
12.627	0.032104
12.686	0.032998
12.744	0.033899
12.802	0.034805
12.861	0.035718
12.919	0.036638
12.977	0.037564
13.034	0.038496
13.089	0.039435
13.141	0.040381
13.189	0.041334
13.234	0.042293
13.274	0.043166
13.31	0.044045
13.342	0.04493
13.37	0.045822
13.393	0.046719
13.414	0.047624
13.432	0.048534
13.449	0.049451
13.465	0.050182
13.48	0.050918
13.494	0.051659
13.508	0.052405
13.52	0.053155
13.532	0.053911
13.542	0.054673
13.551	0.055439
13.558	0.05621
13.565	0.056987
13.57	0.057769
13.572	0.058557
13.572	0.059349
13.569	0.060148
13.563	0.060952
13.553	0.061761
13.54	0.062473
13.524	0.063189
13.504	0.063911
13.479	0.064637
13.447	0.065368
13.41	0.066104
13.365	0.066845
13.315	0.06759
13.259	0.068074
13.197	0.06856
13.13	0.06905
13.059	0.069541
12.985	0.070036
12.91	0.070533
12.835	0.071033
12.763	0.071536
12.693	0.071986
12.626	0.072439
12.563	0.072894
12.503	0.073351
12.447	0.073811
12.395	0.074273
12.346	0.074737
12.3	0.075204
12.257	0.075847
12.216	0.076493
12.176	0.077143
12.137	0.077798
12.097	0.078456
12.054	0.079119
12.008	0.079787
11.957	0.080458
11.902	0.081015
11.842	0.081575
11.779	0.082138
11.715	0.082705
11.654	0.083274
11.598	0.083848
11.55	0.084424
11.511	0.085004
11.483	0.085774
11.464	0.086549
11.455	0.08733
11.456	0.088116
11.463	0.088907
11.476	0.089704
11.49	0.090507
11.504	0.091315
11.516	0.092387
11.527	0.093468
11.535	0.094557
11.542	0.095654
11.547	0.09676
11.55	0.097875
11.553	0.098998
11.556	0.10013
11.558	0.1012
11.56	0.10229
11.562	0.10338
11.562	0.10448
11.561	0.10558
11.556	0.1067
11.548	0.10783
11.536	0.10896
11.521	0.10968
11.502	0.11041
11.48	0.11114
11.453	0.11188
11.421	0.11262
11.385	0.11337
11.345	0.11412
11.299	0.11488
11.244	0.11549
11.175	0.11611
11.094	0.11674
11.009	0.11736
10.927	0.11799
10.854	0.11863
10.789	0.11924
10.731	0.11983
10.682	0.12042
10.643	0.12101
10.616	0.1216
10.596	0.1222
10.576	0.12281
10.548	0.12341
10.509	0.12403
10.457	0.12464
10.397	0.1253
10.329	0.12605
10.252	0.12682
10.166	0.12758
10.076	0.12836
9.9895	0.12913
9.9115	0.12992
9.8423	0.1307
9.7781	0.1315
9.7156	0.13229
9.6535	0.1331
9.5917	0.13391
9.5313	0.13472
9.4731	0.13554
9.4178	0.13637
9.3655	0.1372
9.3165	0.13795
9.2708	0.1387
9.228	0.13946
9.1876	0.14023
9.1488	0.141
9.1104	0.14177
9.0716	0.14255
9.0314	0.14333
8.9895	0.14412
8.9457	0.14492
8.8995	0.14572
8.8502	0.14652
8.797	0.14733
8.7397	0.14815
8.6782	0.14897
8.6128	0.14979
8.5436	0.15072
8.4711	0.15165
8.3957	0.15259
8.319	0.15354
8.2427	0.1545
8.1688	0.15546
8.0989	0.15643
8.034	0.1574
7.9495	0.15828
7.8294	0.15917
7.6375	0.16007
7.3604	0.16097
6.9969	0.16187
6.548	0.16279
6.0271	0.16371
5.4631	0.16459
4.8848	0.16545
4.3287	0.16643
3.8426	0.16745
3.4539	0.16833
3.172	0.16933
2.9591	0.17037
2.7884	0.17131
2.6939	0.17227
2.6979	0.1733
2.7921	0.1742
2.9253	0.17524
3.0355	0.17614
3.0904	0.17722
3.1046	0.17837
3.1015	0.17974
3.1185	0.18065
3.1768	0.18204
3.2606	0.18345
3.3523	0.18455
3.4074	0.18581
3.4413	0.18682
3.4652	0.18821
3.4602	0.18951
3.4088	0.19065
3.3458	0.19214
3.3183	0.19361
3.3436	0.19465
3.3757	0.19591
3.3816	0.19719
3.3693	0.19876
3.3384	0.19985
3.2995	0.20138
3.3094	0.20299
3.3585	0.20419
3.3783	0.20541
3.3425	0.20674
3.2669	0.20841
3.2075	0.20971
3.1568	0.21119
3.0799	0.21292
2.9532	0.21425
2.7921	0.21578
2.596	0.21753
2.3829	0.21869
2.205	0.2205
2.0614	0.22188
1.9288	0.22317
1.7724	0.22441
1.6025	0.22566
1.4611	0.22698
1.3808	0.22819
1.3541	0.22941
1.3567	0.23069
1.3714	0.232
1.3824	0.23327
1.3822	0.23452
1.366	0.23588
1.3404	0.23717
1.3167	0.23851
1.3023	0.23987
1.2945	0.24116
1.2886	0.24259
1.2827	0.24392
1.3064	0.24527
1.3798	0.24672
1.5145	0.24812
1.6834	0.24948
1.8274	0.25094
1.9164	0.25242
1.9881	0.25385
2.0779	0.25539
2.215	0.25682
2.3815	0.2588
2.5253	0.26112
2.6109	0.26264
2.6438	0.26508
2.6465	0.2667
2.6367	0.26907
2.6576	0.27114
2.7009	0.27313
2.7601	0.27546
2.8109	0.27729
2.8393	0.27994
2.855	0.28155
2.8887	0.28424
2.9115	0.28616
2.9321	0.28864
2.9831	0.29146
3.0199	0.29395
3.0181	0.29603
2.9752	0.29896
2.9486	0.30195
2.9741	0.3037
3.0591	0.30617
3.1473	0.30855
3.2278	0.31169
3.2948	0.31383
3.3459	0.31673
3.4471	0.31958
3.6184	0.32239
3.8299	0.32545
4.0146	0.32819
4.1542	0.33099
4.2561	0.33342
4.3621	0.33614
4.4942	0.33958
4.6244	0.34229
4.7694	0.34435
4.9098	0.34796
5.0279	0.35008
5.0874	0.35241
5.0844	0.355
5.0614	0.35808
5.055	0.36072
5.0656	0.3632
5.0764	0.3661
5.0873	0.36857
5.0931	0.37126
5.1194	0.3739
5.1575	0.37699
5.2198	0.37946
5.2829	0.38247
5.3411	0.38531
5.4014	0.38831
5.4863	0.3915
5.5984	0.39468
5.7188	0.39734
5.8173	0.39998
5.8336	0.4034
5.7753	0.4068
5.7141	0.40962
5.7063	0.41311
5.7397	0.41647
5.7798	0.41979
5.7834	0.42257
5.74	0.42595
5.6737	0.42898
5.632	0.43235
5.6832	0.43611
5.8441	0.43936
6.0513	0.44306
6.2199	0.44708
6.3121	0.45031
6.3099	0.45411
6.252	0.45847
6.2093	0.46232
6.2234	0.46597
6.2806	0.47009
6.3467	0.47368
6.4091	0.47732
6.4685	0.48213
6.5554	0.48569
6.6797	0.48953
6.8075	0.49304
6.91	0.49713
6.9456	0.50128
6.9408	0.50548
6.9187	0.50947
6.8614	0.51339
6.6993	0.51724
6.4051	0.52129
6.0274	0.52552
5.5994	0.53004
5.2033	0.53463
4.8732	0.5423
4.6083	0.54701
4.3629	0.55322
4.0866	0.56023
3.781	0.56602
3.5223	0.57457
3.3595	0.58132
3.2917	0.5862
3.2945	0.59404
3.3259	0.60177
3.3534	0.61052
3.3697	0.6164
3.3817	0.62312
3.3915	0.63267
3.3916	0.64023
3.3616	0.65066
3.3124	0.66133
3.2412	0.66695
3.2035	0.67488
3.192	0.68877
3.1884	0.69456
3.1874	0.70908
3.1769	0.71571
3.2021	0.7236
3.2756	0.7364
3.3858	0.74768
3.512	0.75866
3.6183	0.76798
3.6734	0.77932
3.7005	0.79105
3.7285	0.80542
3.7656	0.81687
3.7945	0.82535
3.7873	0.83994
3.7579	0.85393
3.7267	0.86831
3.7216	0.87669
3.7637	0.89202
3.8443	0.90569
3.9315	0.92378
4.0102	0.93252
4.0634	0.94511
4.0999	0.96623
4.1557	0.97725
4.2114	0.99204
4.2558	1.0107
4.2676	1.0214
4.2451	1.0452
4.2092	1.0558
4.1799	1.0703
4.1815	1.0925
4.2172	1.1112
4.2913	1.1243
4.3489	1.1424
4.3731	1.1662
4.4042	1.1828
4.4552	1.1981
4.5152	1.2236
4.5557	1.2386
4.5785	1.2636
4.5914	1.2801
4.6168	1.303
4.6548	1.3253
4.682	1.3481
4.7039	1.3724
4.7177	1.3883
4.7285	1.4219
4.7679	1.4397
4.8408	1.4643
4.9263	1.4914
4.9714	1.5207
4.9804	1.5466
5.0138	1.5659
5.1227	1.6049
5.3013	1.6275
5.4949	1.6567
5.6769	1.679
5.8252	1.713
5.9364	1.7445
6.0351	1.7713
6.1597	1.8005
6.2989	1.8327
6.4008	1.8594
6.4564	1.8945
6.4867	1.9243
6.5168	1.9581
6.5554	1.9944
6.6022	2.0251
6.6325	2.0647
6.664	2.0997
6.6914	2.1375
6.7134	2.1802
