# Supplementary material for: Viscoelasticity assessment of tumoral skin with the use of a novel contact-free palpation methodology based upon surface waves
Source: Sci Rep. 2022 Nov 4;12:18716. doi: 10.1038/s41598-022-23483-4 (PMC9636432; doi:10.1038/s41598-022-23483-4)
Supplement: Supplementary file 1 — Supplementary Information. [file 41598_2022_23483_MOESM1_ESM.zip › Raw Data xls/Melanoma/CSV/G_RealPart_Melanoma_Healthy.csv]

2.2583	0
2.26	4.2319e-05
2.2618	8.4785e-05
2.2635	0.0001274
2.2653	0.00017017
2.2672	0.00021308
2.2706	0.00025615
2.2742	0.00029936
2.2779	0.00034273
2.2817	0.00038625
2.2855	0.00042993
2.2895	0.00047376
2.2939	0.00051774
2.2989	0.00056188
2.3048	0.00060617
2.3116	0.00065062
2.3194	0.00069523
2.3283	0.00077291
2.3382	0.00085088
2.3492	0.00092915
2.3611	0.0010077
2.374	0.0010866
2.3875	0.0011658
2.4015	0.0012453
2.4156	0.0013251
2.4299	0.0014053
2.4442	0.0014857
2.4586	0.0015664
2.473	0.0016475
2.4874	0.0017289
2.5019	0.0018106
2.5164	0.0018926
2.531	0.001975
2.5456	0.0020576
2.5602	0.0021406
2.5749	0.002224
2.5896	0.0023076
2.6044	0.0023916
2.6192	0.0024759
2.6341	0.0025606
2.649	0.0026456
2.6639	0.0027309
2.6789	0.0028165
2.6939	0.0029025
2.709	0.0029889
2.7241	0.0030755
2.7392	0.0031626
2.7544	0.0032499
2.7663	0.0033377
2.7728	0.0034257
2.7688	0.0035142
2.7555	0.0036029
2.7348	0.0036921
2.7114	0.0037815
2.6858	0.0038714
2.6598	0.0038939
2.6324	0.0039821
2.6016	0.0040056
2.5705	0.0040934
2.5401	0.004118
2.5201	0.0042055
2.5108	0.0042312
2.5122	0.0043182
2.5161	0.004345
2.5227	0.0044084
2.5281	0.0044528
2.5348	0.0044808
2.5437	0.004567
2.5528	0.0045962
2.5638	0.0046819
2.5697	0.0047123
2.5738	0.0047975
2.5758	0.0048292
2.5813	0.0049138
2.5899	0.0049547
2.6029	0.004985
2.6169	0.005053
2.6287	0.0051197
2.6359	0.0051708
2.6427	0.0052553
2.6542	0.0052894
2.668	0.005386
2.6803	0.0054145
2.6897	0.0054898
2.6976	0.0055288
2.7048	0.0055751
2.7122	0.0056496
2.7196	0.0057138
2.7272	0.0057711
2.7348	0.0058534
2.7423	0.0058933
2.7496	0.0059926
2.7568	0.0060176
2.764	0.0060591
2.7682	0.0061401
2.7677	0.0061832
2.7639	0.0062646
2.7622	0.0063259
2.7699	0.0063899
2.7869	0.0064696
2.8056	0.0065159
2.8202	0.0065915
2.8304	0.006639
2.8384	0.0066676
2.8458	0.0067704
2.8532	0.0068098
2.8609	0.0068988
2.8649	0.0069568
2.8664	0.007028
2.8622	0.0071047
2.8593	0.007158
2.8583	0.0071845
2.8628	0.0072795
2.8675	0.0073147
2.8707	0.0073952
2.8701	0.0074465
2.8653	0.0075116
2.8608	0.0075792
2.8597	0.0076287
2.8626	0.0077127
2.8671	0.0077466
2.8697	0.007791
2.8638	0.0078653
2.8454	0.0079008
2.8145	0.0079847
2.7801	0.0080365
2.7502	0.0081049
2.7245	0.008173
2.6944	0.0082204
2.659	0.0082533
2.6205	0.008312
2.5912	0.0083709
2.5736	0.00843
2.5634	0.0084673
2.5522	0.0085049
2.5361	0.0085455
2.5143	0.0085875
2.4929	0.0086336
2.4789	0.0086937
2.4759	0.0087249
2.4823	0.0087827
2.4909	0.0088226
2.4989	0.0088721
2.5064	0.008915
2.5184	0.0089579
2.535	0.0090011
2.5536	0.0090408
2.5691	0.0090735
2.5775	0.009117
2.574	0.0091556
2.5564	0.0091893
2.5249	0.0092197
2.4847	0.0092527
2.4479	0.0092867
2.4237	0.0093182
2.4128	0.0093505
2.4094	0.0093829
2.407	0.0094136
2.4017	0.0094448
2.3913	0.0094792
2.3796	0.0095132
2.3722	0.009544
2.3723	0.0095786
2.3797	0.0096192
2.395	0.0096638
2.4173	0.0096954
2.4455	0.0097412
2.4727	0.0097871
2.4911	0.0098332
2.5024	0.0098794
2.5095	0.0099184
2.5098	0.0099665
2.5002	0.009998
2.4855	0.010039
2.4691	0.010106
2.4578	0.010173
2.4471	0.01024
2.4338	0.010275
2.4181	0.010314
2.4078	0.010372
2.4115	0.010427
2.4381	0.010472
2.4854	0.01054
2.5319	0.010603
2.5536	0.010641
2.5464	0.010741
2.5267	0.0108
2.5192	0.010834
2.5369	0.01089
2.5699	0.01093
2.6078	0.011075
2.6456	0.011126
2.6804	0.011179
2.7169	0.011216
2.7626	0.011329
2.8168	0.011371
2.8796	0.011411
2.9469	0.011451
3.0137	0.011492
3.0775	0.01153
3.1325	0.011567
3.1713	0.011607
3.2	0.011648
3.2289	0.011689
3.2658	0.01173
3.3092	0.011771
3.349	0.011812
3.3796	0.011853
3.4022	0.011895
3.4176	0.011936
3.4262	0.011978
3.4251	0.012019
3.4139	0.012057
3.3883	0.012097
3.351	0.012139
3.3065	0.012181
3.2639	0.012219
3.2312	0.01226
3.2113	0.012297
3.2031	0.012339
3.2033	0.012381
3.209	0.012418
3.2156	0.012461
3.224	0.012504
3.2377	0.012546
3.2642	0.012584
3.3004	0.012627
3.3351	0.01267
3.3608	0.012711
3.3795	0.012751
3.3951	0.012795
3.4151	0.012839
3.4443	0.012883
3.4861	0.012926
3.5343	0.012971
3.5757	0.013015
3.5981	0.013059
3.6009	0.013103
3.5876	0.013148
3.5669	0.013193
3.5513	0.013237
3.5468	0.013282
3.5509	0.013327
3.559	0.01337
3.5683	0.013412
3.5757	0.013457
3.5776	0.013502
3.5646	0.013548
3.5275	0.013593
3.4638	0.013639
3.3765	0.013685
3.2761	0.013731
3.1711	0.013779
3.0625	0.013827
2.9501	0.013917
2.8383	0.013981
2.7346	0.014093
2.6532	0.014135
2.6072	0.014236
2.5925	0.014289
2.5943	0.014391
2.6011	0.014446
2.6042	0.014496
2.6041	0.014578
2.6062	0.014719
2.6175	0.014773
2.6411	0.01482
2.6646	0.014916
2.6772	0.015014
2.68	0.015082
2.6833	0.015149
2.6834	0.015213
2.6758	0.015301
2.6632	0.015406
2.6498	0.015451
2.6353	0.015526
2.615	0.015591
2.5897	0.015658
2.5698	0.015777
2.565	0.01584
2.5741	0.015909
2.5952	0.015988
2.6278	0.016042
2.6614	0.016137
2.689	0.016201
2.7029	0.016258
2.7016	0.016309
2.6998	0.016416
2.7022	0.016486
2.7048	0.016565
2.7027	0.016633
2.692	0.016694
2.6779	0.016792
2.6713	0.016853
2.6683	0.016924
2.6732	0.017026
2.6943	0.017126
2.7243	0.017192
2.7493	0.01725
2.7599	0.017315
2.7538	0.017405
2.7449	0.017476
2.7391	0.017561
2.7343	0.017613
2.7299	0.017704
2.7235	0.017834
2.7102	0.017886
2.6925	0.01795
2.6792	0.01801
2.6796	0.018117
2.6925	0.018215
2.6985	0.018301
2.6852	0.018362
2.6549	0.018486
2.6188	0.018549
2.5825	0.018601
2.5506	0.018719
2.5207	0.018777
2.4908	0.018885
2.4543	0.018993
2.4132	0.019081
2.3786	0.019156
2.3576	0.019214
2.349	0.019319
2.3459	0.01943
2.3382	0.019502
2.3221	0.019596
2.3023	0.019708
2.2822	0.019785
2.2633	0.019875
2.2441	0.019931
2.2256	0.019986
2.2114	0.020042
2.2039	0.020098
2.2014	0.020154
2.2033	0.020211
2.2116	0.020267
2.2284	0.020324
2.2522	0.020381
2.2752	0.020498
2.2933	0.020615
2.3047	0.020733
2.3154	0.020821
2.326	0.020884
2.336	0.020968
2.3425	0.021088
2.3434	0.021208
2.3362	0.021327
2.3274	0.021388
2.3257	0.02149
2.3315	0.02157
2.3417	0.021693
2.3464	0.021816
2.3448	0.021903
2.3423	0.022001
2.343	0.022108
2.347	0.022188
2.3548	0.022314
2.3583	0.022429
2.3558	0.022503
2.3529	0.022631
2.3502	0.022737
2.3527	0.022822
2.3602	0.022952
2.3683	0.023029
2.3728	0.023146
2.3731	0.023277
2.372	0.023379
2.3773	0.023473
2.3913	0.023576
2.4029	0.023672
2.4078	0.023806
2.4032	0.02394
2.3947	0.024034
2.3851	0.024133
2.3754	0.024209
2.3637	0.024379
2.347	0.02455
2.3214	0.024632
2.287	0.02479
2.254	0.024963
2.2288	0.025137
2.2116	0.025312
2.1959	0.025487
2.1809	0.025664
2.1713	0.02591
2.17	0.026158
2.1751	0.026407
2.1833	0.026658
2.1922	0.02691
2.2007	0.027164
2.2084	0.027419
2.215	0.027676
2.2206	0.02783
2.225	0.027984
2.2284	0.028139
2.231	0.028295
2.2331	0.028451
2.235	0.028609
2.2372	0.028767
2.24	0.028927
2.2434	0.029159
2.2476	0.029393
2.2525	0.029628
2.2581	0.029865
2.2644	0.030103
2.2711	0.030343
2.2782	0.030584
2.2854	0.030827
2.2926	0.031071
2.2999	0.031317
2.307	0.031564
2.3141	0.031813
2.3209	0.032064
2.3274	0.032315
2.3334	0.032569
2.3391	0.032824
2.3443	0.033043
2.3491	0.033262
2.3536	0.033483
2.3576	0.033706
2.3613	0.033929
2.3649	0.034155
2.3684	0.034381
2.3719	0.034609
2.3755	0.034838
2.3792	0.035069
2.383	0.035301
2.3869	0.035535
2.3909	0.03577
2.395	0.036006
2.3992	0.036244
2.4035	0.036484
2.4079	0.036725
2.4122	0.036967
2.4167	0.037211
2.4211	0.037456
2.4255	0.037703
2.4299	0.037952
2.4343	0.038202
2.4387	0.038454
2.4429	0.038707
2.4471	0.038962
2.4512	0.039219
2.455	0.039477
2.4585	0.039737
2.4616	0.039998
2.4642	0.040262
2.4663	0.040527
2.468	0.04075
2.4691	0.040974
2.4697	0.0412
2.4697	0.041427
2.469	0.041656
2.4677	0.041886
2.4657	0.042117
2.4633	0.04235
2.4603	0.042539
2.457	0.04273
2.4532	0.042921
2.4493	0.043114
2.4452	0.043308
2.4412	0.043502
2.4375	0.043698
2.4341	0.043895
2.4312	0.04414
2.4287	0.044387
2.4265	0.044634
2.4246	0.044884
2.4226	0.045135
2.4204	0.045387
2.4178	0.045642
2.4146	0.045898
2.4108	0.046059
2.4064	0.046221
2.4014	0.046384
2.3957	0.046548
2.3895	0.046712
2.3829	0.046878
2.3759	0.047044
2.3688	0.047211
2.3616	0.04738
2.3544	0.047549
2.3471	0.047718
2.3398	0.047889
2.3323	0.048061
2.3248	0.048234
2.3172	0.048407
2.3096	0.048581
2.3019	0.048757
2.2941	0.048933
2.2863	0.04911
2.2786	0.049289
2.271	0.049468
2.2637	0.049648
2.2566	0.049829
2.2497	0.050011
2.2432	0.050248
2.237	0.050486
2.2312	0.050725
2.2258	0.050966
2.2209	0.051209
2.2166	0.051453
2.2129	0.051699
2.2096	0.051946
2.2068	0.05225
2.2044	0.052556
2.2025	0.052865
2.2011	0.053175
2.2	0.053488
2.1994	0.053803
2.199	0.05412
2.1988	0.05444
2.1987	0.054761
2.1986	0.055085
2.1987	0.055411
2.1989	0.05574
2.1991	0.05607
2.1994	0.056403
2.1998	0.056739
2.2002	0.057077
2.2006	0.057417
2.2009	0.05776
2.2012	0.058105
2.2012	0.058453
2.2008	0.058803
2.1998	0.059156
2.1982	0.059511
2.1958	0.059869
2.1927	0.060105
2.1889	0.060343
2.1844	0.060582
2.1791	0.060823
2.1731	0.061065
2.1665	0.061308
2.1594	0.061553
2.152	0.0618
2.1445	0.062048
2.1367	0.062298
2.1289	0.062549
2.1212	0.062802
2.1138	0.063056
2.107	0.063312
2.1008	0.063569
2.0954	0.063828
2.0907	0.064223
2.0869	0.064621
2.0838	0.065023
2.0815	0.065427
2.0799	0.065834
2.0788	0.066245
2.0781	0.066658
2.0775	0.067075
2.0771	0.067495
2.0767	0.067918
2.0763	0.068345
2.0759	0.068775
2.0755	0.069208
2.0749	0.069645
2.0742	0.070085
2.0733	0.070528
2.0723	0.070976
2.0711	0.071426
2.0697	0.07188
2.0684	0.072338
2.0671	0.0728
2.066	0.073265
2.0653	0.073734
2.0649	0.074207
2.0649	0.074683
2.0652	0.075164
2.066	0.075648
2.067	0.076136
2.0683	0.076628
2.0697	0.077125
2.0711	0.077625
2.0724	0.078129
2.0735	0.078638
2.0744	0.079151
2.0752	0.079668
2.0757	0.080189
2.076	0.080715
2.076	0.081245
2.0758	0.08178
2.0754	0.082319
2.0748	0.082862
2.074	0.083411
2.0731	0.083964
2.072	0.084521
2.0708	0.085084
2.0695	0.085651
2.0682	0.086223
2.0668	0.0868
2.0656	0.087382
2.0643	0.087969
2.0631	0.088561
2.062	0.089158
2.061	0.089761
2.0601	0.090368
2.0592	0.090981
2.0585	0.0916
2.0578	0.092224
2.0573	0.092853
2.0568	0.093488
2.0565	0.094129
2.0564	0.094776
2.0565	0.095428
2.0568	0.096086
2.0573	0.09675
2.0579	0.09742
2.0588	0.098097
2.0598	0.098779
2.0612	0.099468
2.0629	0.10016
2.065	0.10086
2.0675	0.10157
2.0704	0.10229
2.0735	0.10311
2.0771	0.10394
2.0811	0.10477
2.0856	0.10562
2.0907	0.10647
2.0965	0.10734
2.1029	0.10821
2.11	0.10908
2.1176	0.11018
2.1257	0.11129
2.134	0.11242
2.142	0.11355
2.149	0.1147
2.1546	0.11585
2.1582	0.11702
2.1597	0.11821
2.1591	0.11874
2.1562	0.11927
2.1513	0.11981
2.1446	0.12035
2.1366	0.12089
2.1281	0.12144
2.1197	0.122
2.112	0.12255
2.1051	0.12347
2.0992	0.12439
2.0942	0.12532
2.0901	0.12627
2.0866	0.12722
2.0835	0.12818
2.0803	0.12915
2.077	0.13013
2.0733	0.131
2.0693	0.13188
2.065	0.13276
2.0604	0.13365
2.0558	0.13456
2.0511	0.13547
2.0466	0.13639
2.0423	0.13732
2.0384	0.13839
2.0347	0.13947
2.0314	0.14056
2.0285	0.14167
2.0261	0.14278
2.0243	0.14391
2.0229	0.14505
2.0202	0.1462
2.0134	0.14737
1.9992	0.14855
1.9757	0.14974
1.9449	0.15094
1.9119	0.15216
1.8806	0.15339
1.8527	0.15435
1.827	0.15506
1.8001	0.15577
1.7726	0.15643
1.748	0.15713
1.7312	0.15777
1.7232	0.15849
1.7232	0.15922
1.7274	0.15988
1.7345	0.16063
1.7426	0.16139
1.7507	0.16208
1.7595	0.16282
1.7685	0.16367
1.7778	0.16437
1.7872	0.16512
1.7967	0.16597
1.8059	0.16668
1.8138	0.16747
1.8167	0.16831
1.8152	0.16906
1.812	0.16988
1.8102	0.1707
1.8134	0.1715
1.8218	0.17234
1.8331	0.17316
1.8465	0.174
1.859	0.17486
1.8668	0.17567
1.8675	0.17666
1.8587	0.17747
1.842	0.17848
1.8206	0.17929
1.7954	0.18034
1.7665	0.18147
1.7353	0.18352
1.7034	0.1856
1.673	0.18771
1.6472	0.18985
1.6293	0.19202
1.6209	0.19421
1.6201	0.19644
1.6231	0.19829
1.6271	0.20017
1.6307	0.20208
1.6334	0.204
1.6352	0.20596
1.6361	0.20794
1.6363	0.20995
1.6359	0.21198
1.635	0.21382
1.6336	0.21569
1.6316	0.21759
1.6289	0.21951
1.6254	0.22145
1.621	0.22342
1.6157	0.22542
1.6096	0.22744
1.6027	0.22903
1.5951	0.23063
1.5867	0.23225
1.5775	0.23389
1.5673	0.23555
1.5562	0.23724
1.5444	0.23894
1.532	0.24066
1.5191	0.2419
1.5058	0.24316
1.4922	0.24442
1.4787	0.2457
1.4656	0.24699
1.4534	0.24829
1.4423	0.2496
1.4325	0.25093
1.424	0.25337
1.417	0.25585
1.4115	0.25836
1.4078	0.26091
1.4059	0.2635
1.4059	0.26613
1.4076	0.2688
1.4107	0.27151
1.415	0.27545
1.4205	0.27946
1.4269	0.28355
1.4337	0.2877
1.4403	0.29193
1.4459	0.29623
1.45	0.30061
1.4523	0.30506
1.4525	0.30732
1.4508	0.30961
1.447	0.31193
1.4416	0.31428
1.4349	0.31666
1.4274	0.31908
1.4199	0.32153
1.4128	0.32402
1.4063	0.32761
1.4005	0.33126
1.3955	0.33497
1.3913	0.33875
1.3878	0.34259
1.3849	0.3465
1.3825	0.35048
1.3804	0.35453
1.3786	0.35904
1.3769	0.36364
1.3753	0.36832
1.3739	0.37309
1.3727	0.37795
1.3714	0.3829
1.3702	0.38794
1.3689	0.39308
1.3676	0.39832
1.3662	0.40367
1.3644	0.40911
1.3621	0.41467
1.359	0.42033
1.3549	0.42611
1.3495	0.432
1.3429	0.43802
1.335	0.44174
1.326	0.44553
1.3158	0.44938
1.3046	0.45329
1.2927	0.45726
1.2804	0.4613
1.2681	0.46541
1.256	0.46959
1.2442	0.47437
1.2329	0.47925
1.222	0.48421
1.2113	0.48927
1.2006	0.49442
1.1897	0.49967
1.1785	0.50502
1.1668	0.51048
1.1547	0.51483
1.1421	0.51925
1.1292	0.52374
1.1161	0.52831
1.1032	0.53296
1.0907	0.53769
1.0789	0.5425
1.068	0.5474
1.058	0.55512
1.049	0.56302
1.0408	0.57111
1.0333	0.57938
1.0265	0.58785
1.02	0.59652
1.0135	0.60541
1.0069	0.6145
1	0.62304
0.99287	0.63177
0.98535	0.64072
0.97744	0.64989
0.96912	0.65927
0.96038	0.66889
0.9513	0.67875
0.94191	0.68886
0.93227	0.69832
0.92236	0.70802
0.9122	0.71795
0.90175	0.72813
0.89102	0.73857
0.88003	0.74928
0.86884	0.76026
0.8575	0.77153
0.84605	0.78205
0.8345	0.79282
0.82284	0.80388
0.81107	0.81522
0.79918	0.82686
0.7872	0.83881
0.77515	0.85107
0.76306	0.86367
0.75096	0.87537
0.73887	0.88737
0.7268	0.89969
0.71481	0.91234
0.70295	0.92532
0.69128	0.93867
0.67985	0.95238
0.66868	0.96647
0.65779	0.98246
0.64716	0.99894
0.6368	1.0159
0.62669	1.0335
0.61679	1.0515
0.60704	1.0702
0.5974	1.0895
0.58782	1.1094
0.57828	1.13
0.56876	1.1513
0.55923	1.1733
0.54967	1.1961
0.54002	1.2197
0.53026	1.2442
0.52037	1.2695
0.51037	1.2959
0.50025	1.3209
0.49017	1.3469
0.4803	1.3738
0.47084	1.4017
0.46577	1.4307
0.46069	1.4609
0.45562	1.4922
0.45065	1.5249
