# Supplementary material for: Viscoelasticity assessment of tumoral skin with the use of a novel contact-free palpation methodology based upon surface waves
Source: Sci Rep. 2022 Nov 4;12:18716. doi: 10.1038/s41598-022-23483-4 (PMC9636432; doi:10.1038/s41598-022-23483-4)
Supplement: Supplementary file 1 — Supplementary Information. [file 41598_2022_23483_MOESM1_ESM.zip › Raw Data xls/Nevus/CSV/Eta_dash_visco_Nevus.csv]

0.32374	0
0.32345	6.3689e-05
0.32313	0.00012763
0.32275	0.00019183
0.32227	0.00025628
0.32165	0.00032098
0.32049	0.00038595
0.31905	0.00045117
0.31731	0.00051665
0.31527	0.00060103
0.31294	0.00068578
0.31034	0.00077089
0.30749	0.00085636
0.30445	0.00094221
0.30129	0.0010284
0.29809	0.001115
0.2949	0.001202
0.29176	0.0012893
0.28918	0.001377
0.28827	0.0014651
0.29088	0.0015536
0.2981	0.0016425
0.31036	0.0017317
0.32732	0.0018214
0.34861	0.0019114
0.37497	0.0021777
0.407	0.0035858
0.44563	0.004994
0.49067	0.0054277
0.5413	0.0064431
0.59493	0.0078534
0.6498	0.0089468
0.70655	0.0093086
0.76617	0.010721
0.82997	0.012134
0.89752	0.012553
0.96854	0.013598
1.0411	0.015013
1.1151	0.016154
1.1923	0.016483
1.2737	0.0179
1.358	0.019318
1.4394	0.019853
1.514	0.020797
1.5791	0.022217
1.635	0.023439
1.6837	0.023529
1.7273	0.023619
1.7657	0.023709
1.7986	0.023799
1.8295	0.023866
1.8655	0.023957
1.9136	0.024048
1.9751	0.02414
2.0482	0.024232
2.1289	0.02776
2.2137	0.031409
2.301	0.031647
2.3907	0.031885
2.4805	0.032125
2.5657	0.032366
2.6403	0.032608
2.7008	0.032852
2.7487	0.033096
2.7875	0.033341
2.8204	0.03363
2.8485	0.03392
2.8717	0.034212
2.8898	0.034505
2.9022	0.034799
2.9093	0.035095
2.9117	0.035392
2.9102	0.035691
2.9051	0.036013
2.8966	0.036336
2.8849	0.036661
2.8702	0.036987
2.8533	0.037316
2.835	0.037645
2.8162	0.037977
2.7975	0.03831
2.7794	0.038601
2.7622	0.038893
2.7461	0.039187
2.7319	0.039482
2.7201	0.039778
2.711	0.040076
2.7047	0.040375
2.7011	0.040676
2.7002	0.040911
2.7018	0.041147
2.7061	0.041384
2.7127	0.041622
2.7213	0.041862
2.7314	0.042102
2.7421	0.042344
2.7529	0.042586
2.7635	0.042761
2.7738	0.042936
2.7842	0.043112
2.7954	0.043289
2.8082	0.043467
2.8232	0.043645
2.841	0.043824
2.8618	0.044004
2.8857	0.044138
2.9126	0.044272
2.9424	0.044406
2.9748	0.044541
3.0093	0.044677
3.0451	0.044813
3.0813	0.044949
3.1171	0.045086
3.1523	0.0452
3.1866	0.045313
3.2197	0.045427
3.2513	0.045542
3.281	0.045657
3.3085	0.045772
3.3339	0.045887
3.3573	0.046003
3.3787	0.046144
3.3981	0.046286
3.4157	0.046428
3.4313	0.046571
3.4453	0.046714
3.458	0.046858
3.4699	0.047003
3.4813	0.047147
3.4925	0.047318
3.5034	0.04749
3.5135	0.047662
3.522	0.047835
3.5279	0.048009
3.5303	0.048184
3.5288	0.048359
3.5231	0.048535
3.5134	0.048738
3.4994	0.048942
3.4814	0.049146
3.4595	0.049352
3.4343	0.049558
3.4066	0.049766
3.3777	0.049974
3.3483	0.050184
3.3189	0.050421
3.2898	0.050659
3.2616	0.050898
3.2352	0.051139
3.2116	0.05138
3.1916	0.051623
3.1756	0.051867
3.1637	0.052112
3.1561	0.052359
3.1525	0.052606
3.1532	0.052855
3.1577	0.053105
3.1655	0.053356
3.1757	0.053608
3.1872	0.053862
3.199	0.054117
3.2107	0.054345
3.2222	0.054574
3.2336	0.054804
3.2454	0.055035
3.2582	0.055268
3.2726	0.055501
3.2888	0.055736
3.3071	0.055971
3.3276	0.056179
3.3499	0.056388
3.3734	0.056598
3.3966	0.056808
3.4178	0.05702
3.4351	0.057233
3.4474	0.057446
3.4539	0.057661
3.4542	0.057877
3.4484	0.058093
3.4365	0.058311
3.4193	0.058529
3.3979	0.058749
3.3738	0.058969
3.349	0.059191
3.3247	0.059414
3.3018	0.059637
3.2806	0.059862
3.2614	0.060088
3.2447	0.060315
3.2308	0.060543
3.2197	0.060771
3.2115	0.061001
3.2057	0.061233
3.2022	0.061496
3.2009	0.061761
3.2014	0.062027
3.2032	0.062295
3.2055	0.062563
3.2072	0.062833
3.2075	0.063105
3.206	0.063378
3.2022	0.06362
3.196	0.063863
3.1876	0.064108
3.177	0.064353
3.1646	0.0646
3.1509	0.064848
3.1365	0.065097
3.122	0.065347
3.1077	0.065566
3.0937	0.065785
3.0808	0.066006
3.07	0.066227
3.0623	0.066449
3.0588	0.066673
3.06	0.066897
3.0659	0.067123
3.0767	0.067383
3.0922	0.067645
3.1125	0.067909
3.137	0.068173
3.1649	0.068439
3.1951	0.068706
3.2261	0.068974
3.2571	0.069244
3.2873	0.06948
3.3165	0.069717
3.3446	0.069956
3.3714	0.070195
3.3968	0.070436
3.4207	0.070677
3.4433	0.07092
3.4649	0.071164
3.4854	0.071482
3.5048	0.071801
3.5225	0.072121
3.5378	0.072444
3.5496	0.072768
3.5572	0.073094
3.5603	0.073422
3.5589	0.073752
3.5531	0.074083
3.5429	0.074416
3.5282	0.074751
3.5092	0.075088
3.4863	0.075427
3.4604	0.075767
3.4326	0.076109
3.4037	0.076454
3.3741	0.076838
3.3444	0.077225
3.3151	0.077614
3.2873	0.078005
3.2623	0.078399
3.2412	0.078794
3.2246	0.079192
3.2129	0.079593
3.206	0.080035
3.2042	0.08048
3.2076	0.080928
3.216	0.081378
3.2291	0.081831
3.2462	0.082287
3.2659	0.082745
3.2874	0.083207
3.3099	0.083671
3.3334	0.084138
3.3577	0.084607
3.3828	0.08508
3.4084	0.085556
3.4343	0.086034
3.4604	0.086516
3.4864	0.087
3.5124	0.087487
3.5381	0.087978
3.5633	0.088471
3.5876	0.088968
3.6103	0.089468
3.6312	0.08997
3.65	0.090476
3.6667	0.090985
3.6813	0.091498
3.6937	0.092013
3.7038	0.092532
3.7115	0.093054
3.7169	0.093579
3.7202	0.094108
3.7217	0.09464
3.722	0.095175
3.7213	0.095714
3.7198	0.096256
3.7178	0.096802
3.716	0.097351
3.7153	0.097904
3.7166	0.09846
3.7204	0.09902
3.7271	0.099584
3.7367	0.10015
3.7496	0.10072
3.7658	0.1013
3.7856	0.10187
3.809	0.10246
3.8356	0.10304
3.865	0.10363
3.8964	0.10423
3.9296	0.10473
3.9645	0.10523
4.0009	0.10574
4.0385	0.10625
4.0771	0.10676
4.1161	0.10728
4.1552	0.1078
4.194	0.10833
4.2323	0.1088
4.2699	0.10928
4.3064	0.10977
4.3412	0.11025
4.3736	0.11074
4.403	0.11123
4.4293	0.11173
4.4526	0.11223
4.4727	0.11273
4.4898	0.11323
4.5037	0.11374
4.5143	0.11425
4.5218	0.11476
4.5266	0.11528
4.5293	0.1158
4.5307	0.11633
4.5309	0.11685
4.5301	0.11738
4.5285	0.11792
4.526	0.11845
4.5227	0.11899
4.519	0.11954
4.5149	0.12008
4.5107	0.12064
4.5065	0.12125
4.5023	0.12186
4.498	0.12248
4.4934	0.1231
4.4883	0.12373
4.4824	0.12436
4.4757	0.12499
4.468	0.12563
4.4593	0.12627
4.4497	0.12692
4.439	0.12757
4.4274	0.12823
4.4149	0.12889
4.4018	0.12956
4.3882	0.13023
4.3743	0.1309
4.3602	0.13146
4.3462	0.13203
4.3323	0.1326
4.319	0.13317
4.3067	0.13374
4.2959	0.13432
4.2866	0.1349
4.2791	0.13549
4.2734	0.13608
4.2694	0.13667
4.2676	0.13727
4.2682	0.13787
4.2716	0.13848
4.2779	0.13909
4.2868	0.1397
4.298	0.14032
4.3114	0.14088
4.3271	0.14144
4.3455	0.142
4.3671	0.14257
4.3926	0.14314
4.4223	0.14372
4.4561	0.1443
4.4938	0.14488
4.5352	0.1456
4.5802	0.14632
4.6291	0.14706
4.6819	0.14779
4.7386	0.14853
4.7989	0.14928
4.8621	0.15003
4.9275	0.15079
4.9949	0.15176
5.0638	0.15275
5.1336	0.15373
5.203	0.15473
5.2703	0.15574
5.334	0.15675
5.3929	0.15777
5.4467	0.1588
5.4949	0.15984
5.5372	0.16088
5.5732	0.16194
5.6022	0.163
5.6238	0.16407
5.6384	0.16515
5.6468	0.16624
5.6502	0.16734
5.649	0.1686
5.6435	0.16987
5.6338	0.17115
5.6204	0.17245
5.6039	0.17375
5.5854	0.17506
5.5662	0.17639
5.547	0.17773
5.5283	0.179
5.5107	0.18028
5.4949	0.18157
5.4822	0.18288
5.4742	0.18419
5.4717	0.18552
5.4754	0.18686
5.4852	0.18821
5.5011	0.18924
5.5232	0.19027
5.552	0.19132
5.5876	0.19237
5.63	0.19343
5.6785	0.19451
5.7318	0.19559
5.7887	0.19667
5.8485	0.1976
5.9106	0.19853
5.974	0.19947
6.0371	0.20041
6.0977	0.20136
6.1539	0.20232
6.204	0.20329
6.2473	0.20426
6.2834	0.20524
6.3121	0.20623
6.3333	0.20723
6.3466	0.20823
6.3526	0.20925
6.3523	0.21027
6.3473	0.2113
6.3391	0.21233
6.3284	0.21357
6.3155	0.21481
6.3005	0.21607
6.2833	0.21734
6.264	0.21862
6.2429	0.21991
6.2204	0.22121
6.197	0.22253
6.1728	0.22385
6.1481	0.22519
6.1236	0.22654
6.1	0.2279
6.0788	0.22927
6.0609	0.23065
6.0471	0.23205
6.0377	0.23346
6.0327	0.23499
6.0325	0.23653
6.0375	0.23809
6.048	0.23966
6.0644	0.24125
6.0866	0.24285
6.1135	0.24447
6.1446	0.2461
6.1793	0.24752
6.2175	0.24896
6.2594	0.25041
6.305	0.25188
6.3545	0.25335
6.4075	0.25484
6.4634	0.25635
6.5216	0.25787
6.5818	0.25928
6.6438	0.26071
6.7077	0.26215
6.7736	0.26361
6.8417	0.26507
6.9117	0.26656
6.9835	0.26805
7.0567	0.26956
7.1312	0.2712
7.207	0.27286
7.2838	0.27454
7.3612	0.27623
7.4388	0.27794
7.5159	0.27967
7.5921	0.28141
7.6672	0.28317
7.7411	0.28495
7.8135	0.28674
7.8842	0.28855
7.9528	0.29038
8.0186	0.29223
8.0815	0.2941
8.1417	0.29599
8.1994	0.29789
8.2548	0.29981
8.3076	0.30176
8.3576	0.30372
8.4041	0.3057
8.4463	0.30771
8.4839	0.30973
8.5173	0.31178
8.5467	0.31384
8.5724	0.31608
8.5947	0.31834
8.6141	0.32062
8.6315	0.32293
8.6487	0.32526
8.6672	0.32762
8.6887	0.33
8.714	0.33241
8.7437	0.33516
8.7784	0.33795
8.819	0.34076
8.867	0.34361
8.9239	0.34649
8.9903	0.3494
9.0663	0.35235
9.1513	0.35533
9.2452	0.35868
9.3478	0.36208
9.4597	0.36551
9.5809	0.36899
9.7114	0.37251
9.8501	0.37608
9.9956	0.37969
10.146	0.38334
10.302	0.38722
10.462	0.39115
10.626	0.39513
10.794	0.39917
10.965	0.40325
11.138	0.40739
11.313	0.41159
11.489	0.41584
11.667	0.42052
11.845	0.42527
12.024	0.43008
12.203	0.43496
12.383	0.43991
12.564	0.44493
12.745	0.45002
12.928	0.45517
13.112	0.46061
13.297	0.46612
13.485	0.4717
13.675	0.47737
13.87	0.48312
14.07	0.48896
14.276	0.49488
14.489	0.50088
14.709	0.50698
14.937	0.51316
15.174	0.51943
15.421	0.5258
15.679	0.53226
15.951	0.53882
16.235	0.54548
16.531	0.55224
16.84	0.5591
17.162	0.56606
17.497	0.57314
17.847	0.58032
18.211	0.58761
18.59	0.59501
18.984	0.60253
19.39	0.61017
19.808	0.61793
20.238	0.62581
20.681	0.63381
21.136	0.64194
21.604	0.65021
22.083	0.6586
22.573	0.66713
23.073	0.6758
23.583	0.68599
24.104	0.69634
24.637	0.70687
25.187	0.71759
25.757	0.72848
26.351	0.73957
26.971	0.75085
27.619	0.76232
28.259	0.77578
28.864	0.78949
29.372	0.80345
29.746	0.81766
30.005	0.83214
30.16	0.84688
30.278	0.86189
30.381	0.8702
30.448	0.88206
30.45	0.88806
30.395	0.90138
30.364	0.90919
30.44	0.92018
30.645	0.93205
30.936	0.93956
31.267	0.95403
31.567	0.96108
31.829	0.97447
32.048	0.98548
32.305	0.99555
32.652	1.0043
33.061	1.0166
33.459	1.0234
33.808	1.0398
34.115	1.049
34.402	1.063
34.71	1.0761
35.079	1.087
35.491	1.104
35.907	1.1117
36.297	1.1302
36.673	1.1388
37.04	1.1515
37.471	1.1639
37.944	1.175
38.497	1.1913
39.059	1.2049
39.548	1.2197
39.941	1.2358
40.225	1.249
40.422	1.2677
40.626	1.2795
41.002	1.3006
41.506	1.311
42.181	1.3211
42.831	1.3438
43.431	1.353
43.992	1.3777
44.603	1.3889
45.3	1.4127
45.985	1.4229
46.581	1.4473
46.974	1.4599
47.265	1.483
47.391	1.4967
47.559	1.5093
47.77	1.5312
48.076	1.5497
48.473	1.5699
49.004	1.5917
49.731	1.61
50.568	1.6354
51.463	1.6515
52.26	1.6809
53.109	1.6945
53.965	1.7113
54.806	1.7336
55.639	1.756
56.326	1.7741
56.695	1.8012
56.816	1.8215
56.917	1.8442
57.289	1.873
57.992	1.8908
58.779	1.9185
59.401	1.9475
59.963	1.9644
60.497	1.9829
61.164	2.015
61.927	2.0394
62.754	2.0592
63.662	2.0829
64.393	2.1088
64.795	2.1353
64.839	2.1617
64.85	2.1824
65.038	2.2105
65.437	2.2392
65.919	2.2686
66.477	2.2946
67.052	2.3173
67.33	2.3447
67.282	2.3726
66.991	2.4012
66.764	2.4289
66.654	2.4553
66.475	2.4858
66	2.5169
65.336	2.5444
64.691	2.5759
64.121	2.6146
63.614	2.6542
63.242	2.6905
63.146	2.7247
63.113	2.7672
62.704	2.8109
61.633	2.8507
60.088	2.8889
58.282	2.9359
56.349	2.9842
54.358	3.0272
52.455	3.105
50.618	3.1878
48.77	3.2738
46.999	3.3634
45.6	3.4566
44.785	3.5538
44.462	3.655
44.388	3.7606
44.353	3.8708
44.263	3.9358
44.095	4.0029
43.859	4.0723
43.57	4.144
43.418	4.2183
43.228	4.2952
43.013	4.3749
42.787	4.4575
