# Supplementary material for: Viscoelasticity assessment of tumoral skin with the use of a novel contact-free palpation methodology based upon surface waves
Source: Sci Rep. 2022 Nov 4;12:18716. doi: 10.1038/s41598-022-23483-4 (PMC9636432; doi:10.1038/s41598-022-23483-4)
Supplement: Supplementary file 1 — Supplementary Information. [file 41598_2022_23483_MOESM1_ESM.zip › Raw Data xls/Nevus/CSV/Eta_dash_visco_Nevus_Healthy.csv]

0.49427	0
0.4959	0.00010237
0.49759	0.00020518
0.49933	0.00030842
0.50109	0.0004121
0.50288	0.00051622
0.50622	0.00062078
0.50975	0.00072579
0.5134	0.00083125
0.51713	0.00091984
0.52088	0.0010088
0.52465	0.0010981
0.52844	0.0011878
0.53224	0.0012779
0.53605	0.0013683
0.53987	0.0014591
0.5437	0.0015503
0.54755	0.0016241
0.55138	0.0016983
0.5551	0.0017728
0.55857	0.0018475
0.5616	0.0019225
0.56403	0.0019979
0.56579	0.0020735
0.56683	0.0021494
0.56715	0.0022257
0.56673	0.0023022
0.56553	0.002379
0.5635	0.0024561
0.56066	0.0025336
0.55708	0.0026113
0.55291	0.0026893
0.54827	0.0027677
0.54325	0.0028464
0.53788	0.0029253
0.53216	0.0030046
0.5261	0.0030843
0.51975	0.0031642
0.51317	0.0032444
0.50644	0.003325
0.49963	0.0034059
0.49278	0.0034683
0.48599	0.0035309
0.47954	0.0035937
0.47389	0.0036568
0.46959	0.0037201
0.46711	0.0037836
0.46672	0.0038474
0.46851	0.0039114
0.47253	0.0039948
0.47873	0.0040786
0.48703	0.0041628
0.49714	0.0042473
0.50858	0.0043321
0.52072	0.0044173
0.5329	0.0045028
0.54461	0.0045887
0.55558	0.0046552
0.56568	0.004722
0.57482	0.0047891
0.5829	0.0048564
0.58988	0.004924
0.5958	0.0049918
0.60082	0.0050599
0.6051	0.0051282
0.60873	0.0052369
0.61176	0.0053462
0.61418	0.0054559
0.61602	0.0055661
0.61734	0.0056769
0.61826	0.0057881
0.61892	0.0058997
0.61946	0.0060119
0.61993	0.0061452
0.62038	0.006279
0.62085	0.0064135
0.6214	0.0065486
0.62213	0.0066843
0.62311	0.0068207
0.62439	0.0069577
0.62598	0.0070953
0.6279	0.0072126
0.63015	0.0073304
0.63277	0.0074487
0.63576	0.0075675
0.63914	0.0076869
0.64287	0.0078069
0.64687	0.0079273
0.65111	0.0080483
0.65552	0.0081484
0.6601	0.0082489
0.66483	0.0083498
0.66964	0.0084512
0.6745	0.008553
0.67932	0.0086553
0.68404	0.0087579
0.68864	0.0088611
0.69308	0.0089646
0.69737	0.0090687
0.70151	0.0091732
0.70552	0.0092781
0.70943	0.0093835
0.71329	0.0094893
0.71716	0.0095957
0.72108	0.0097024
0.72507	0.0098322
0.72915	0.0099626
0.73334	0.010094
0.7377	0.010225
0.74225	0.010357
0.74704	0.01049
0.75208	0.010624
0.75737	0.010758
0.76291	0.010962
0.76868	0.011166
0.77468	0.011372
0.78089	0.011579
0.78726	0.011788
0.79373	0.011997
0.80022	0.012207
0.80668	0.012418
0.81308	0.012702
0.81939	0.012986
0.82559	0.013273
0.83165	0.01356
0.83754	0.01385
0.84324	0.014141
0.84874	0.014433
0.85405	0.014727
0.85918	0.015023
0.86414	0.01532
0.86901	0.015619
0.87392	0.01592
0.87905	0.016222
0.88456	0.016526
0.89058	0.016831
0.89715	0.017139
0.90432	0.017447
0.91208	0.017758
0.92031	0.01807
0.92881	0.018384
0.93727	0.0187
0.94536	0.019017
0.95279	0.019336
0.95938	0.019657
0.96502	0.019929
0.96992	0.020203
0.97469	0.020477
0.98052	0.020754
0.98896	0.021032
1.0014	0.021311
1.0186	0.021592
1.0413	0.021874
1.0694	0.022028
1.103	0.022182
1.1416	0.022337
1.1841	0.022493
1.2287	0.02265
1.2735	0.022807
1.3164	0.022965
1.3562	0.023124
1.3922	0.023257
1.424	0.023391
1.4516	0.023525
1.4751	0.023659
1.495	0.023795
1.512	0.023931
1.5272	0.024067
1.5415	0.024204
1.5554	0.024397
1.5692	0.02459
1.5828	0.024785
1.5964	0.02498
1.6101	0.025177
1.6239	0.025374
1.6381	0.025573
1.6526	0.025773
1.6675	0.026029
1.6827	0.026288
1.6982	0.026547
1.7139	0.026808
1.7294	0.027071
1.7445	0.027335
1.759	0.0276
1.7729	0.027867
1.7861	0.028164
1.7986	0.028463
1.8105	0.028764
1.8222	0.029066
1.8341	0.02937
1.8466	0.029676
1.8601	0.029983
1.8749	0.030292
1.891	0.030633
1.9086	0.030975
1.9276	0.03132
1.9478	0.031667
1.9688	0.032015
1.9902	0.032366
2.0117	0.032718
2.0329	0.033073
2.0536	0.033399
2.0737	0.033727
2.093	0.034057
2.1113	0.034389
2.1284	0.034723
2.1441	0.035059
2.1584	0.035397
2.1714	0.035736
2.1831	0.036047
2.1938	0.036359
2.2037	0.036673
2.2135	0.036988
2.2241	0.037306
2.2364	0.037625
2.2512	0.037946
2.2688	0.038269
2.2895	0.038659
2.3133	0.03905
2.3401	0.039444
2.3695	0.039841
2.4009	0.040239
2.4332	0.040641
2.4656	0.041044
2.4974	0.04145
2.5282	0.041792
2.558	0.042136
2.5872	0.042483
2.6165	0.042831
2.6472	0.043181
2.6803	0.043534
2.7166	0.043888
2.7567	0.044245
2.8009	0.044603
2.849	0.044964
2.9009	0.045327
2.9556	0.045692
3.0122	0.046059
3.0691	0.046428
3.125	0.0468
3.1791	0.047174
3.2308	0.047585
3.2769	0.047999
3.3121	0.048415
3.3296	0.048834
3.3263	0.049255
3.3054	0.049679
3.2761	0.050106
3.2457	0.050535
3.2176	0.050691
3.1902	0.050908
3.1577	0.051053
3.1208	0.051271
3.0853	0.051419
3.0629	0.051615
3.0597	0.051781
3.0746	0.051934
3.0974	0.052149
3.1165	0.052307
3.1266	0.05252
3.1298	0.052683
3.1358	0.052871
3.1494	0.053044
3.1711	0.053213
3.1964	0.053421
3.2202	0.053596
3.2405	0.0538
3.2601	0.053983
3.283	0.05416
3.3098	0.054414
3.3392	0.054688
3.3676	0.054855
3.3933	0.055035
3.4158	0.055344
3.4335	0.055558
3.4477	0.05572
3.4608	0.055974
3.4723	0.05627
3.4823	0.056448
3.4921	0.05661
3.5017	0.056925
3.51	0.057156
3.5177	0.057351
3.5273	0.057571
3.5422	0.057889
3.5644	0.0581
3.5926	0.058522
3.6262	0.058947
3.6658	0.059374
3.712	0.059846
3.7658	0.060322
3.8276	0.0608
3.8959	0.061282
3.9674	0.061766
4.0395	0.062254
4.1112	0.062745
4.1821	0.06324
4.2523	0.063912
4.3216	0.064588
4.3897	0.065269
4.4558	0.065956
4.5192	0.066647
4.5794	0.067342
4.6364	0.068043
4.6902	0.068749
4.7409	0.06946
4.7882	0.070176
4.8312	0.070897
4.8687	0.071623
4.8996	0.072354
4.9198	0.073091
4.9243	0.073833
4.9073	0.07458
4.8671	0.074961
4.8085	0.075344
4.7398	0.075729
4.6672	0.076117
4.5966	0.076407
4.5315	0.07664
4.4746	0.076874
4.4265	0.077109
4.3874	0.077345
4.3609	0.077582
4.3506	0.077819
4.3569	0.078048
4.3741	0.078282
4.3984	0.078523
4.423	0.078756
4.4423	0.079041
4.4534	0.079333
4.4617	0.079577
4.4753	0.079816
4.4971	0.080089
4.523	0.080386
4.5457	0.080642
4.5627	0.080919
4.5696	0.081165
4.5653	0.081456
4.5533	0.081726
4.5389	0.081998
4.5221	0.082303
4.5006	0.082588
4.4735	0.082974
4.4429	0.083361
4.4107	0.083751
4.3766	0.084144
4.3432	0.084539
4.3141	0.084936
4.2902	0.085336
4.2703	0.085738
4.2538	0.086143
4.2415	0.08655
4.2345	0.08696
4.2338	0.087538
4.2395	0.088121
4.252	0.088708
4.2711	0.0893
4.2961	0.089895
4.3258	0.090495
4.3587	0.091099
4.3934	0.091707
4.4292	0.092262
4.4657	0.092822
4.5026	0.093385
4.5394	0.093952
4.5755	0.094523
4.6104	0.095098
4.6438	0.095677
4.6753	0.096261
4.705	0.096848
4.7328	0.09744
4.7588	0.098036
4.7833	0.098637
4.8069	0.099241
4.8301	0.09985
4.8536	0.10046
4.8778	0.10108
4.9031	0.1017
4.9296	0.10233
4.9572	0.10296
4.9859	0.1036
5.0157	0.10424
5.0463	0.10489
5.0774	0.10554
5.1089	0.10619
5.1407	0.10679
5.1726	0.10739
5.2045	0.10799
5.2364	0.1086
5.2681	0.10921
5.2994	0.10983
5.3303	0.11045
5.3606	0.11108
5.3905	0.11171
5.4197	0.11234
5.4478	0.11298
5.4737	0.11363
5.4965	0.11428
5.5154	0.11493
5.53	0.11559
5.5402	0.11626
5.5459	0.11693
5.5473	0.1176
5.5439	0.11828
5.5357	0.11897
5.5228	0.11966
5.5058	0.12035
5.4855	0.12105
5.4628	0.12176
5.4382	0.12247
5.4119	0.12318
5.3846	0.12391
5.3572	0.12463
5.3309	0.12537
5.3069	0.12611
5.2861	0.12685
5.2691	0.1276
5.256	0.12843
5.2469	0.12927
5.2417	0.13012
5.2399	0.13097
5.2406	0.13183
5.2425	0.1327
5.2445	0.13357
5.2454	0.13445
5.2447	0.1355
5.2423	0.13656
5.2384	0.13762
5.2334	0.1387
5.228	0.13978
5.2231	0.14087
5.2192	0.14198
5.2169	0.14309
5.2163	0.14438
5.2175	0.14568
5.2207	0.147
5.2263	0.14832
5.2344	0.14966
5.2448	0.15101
5.2572	0.15237
5.2711	0.15375
5.2865	0.15514
5.3033	0.15654
5.322	0.15795
5.3432	0.15938
5.3676	0.16082
5.3956	0.16228
5.4274	0.16375
5.4626	0.16523
5.5014	0.16664
5.5438	0.16806
5.5902	0.16949
5.6409	0.17093
5.6964	0.1724
5.7564	0.17387
5.8204	0.17536
5.8929	0.17686
5.9812	0.17809
6.0945	0.17933
6.2357	0.18058
6.3973	0.18185
6.5618	0.18312
6.7164	0.18441
6.8542	0.18531
6.9788	0.1861
7.0997	0.18679
7.2169	0.18755
7.3203	0.18829
7.3961	0.18897
7.4386	0.18968
7.4499	0.19047
7.4444	0.19117
7.4328	0.19199
7.4258	0.1927
7.428	0.19351
7.4305	0.19427
7.4237	0.19504
7.404	0.1958
7.3784	0.19657
7.3528	0.1973
7.3348	0.19816
7.3244	0.19892
7.3206	0.19966
7.3219	0.20048
7.3204	0.20132
7.314	0.2021
7.3079	0.20289
7.308	0.20374
7.3123	0.20464
7.3181	0.20545
7.3239	0.20631
7.3293	0.20723
7.3345	0.20806
7.3379	0.20886
7.3395	0.20972
7.3414	0.21066
7.3434	0.21152
7.3451	0.2124
7.3443	0.21336
7.3391	0.21426
7.3304	0.21514
7.3234	0.21604
7.3224	0.21694
7.327	0.21789
7.3359	0.21877
7.3469	0.21977
7.3582	0.22077
7.3694	0.22189
7.3823	0.22353
7.3978	0.22519
7.4143	0.22686
7.4297	0.22855
7.442	0.23027
7.45	0.23227
7.4542	0.2343
7.4561	0.23635
7.4567	0.23843
7.4566	0.24053
7.4562	0.24265
7.4555	0.24479
7.4545	0.24696
7.4531	0.24916
7.4517	0.25138
7.4509	0.25363
7.4518	0.2559
7.456	0.2582
7.4645	0.26053
7.4781	0.26288
7.497	0.26526
7.5213	0.26814
7.551	0.27105
7.5864	0.274
7.6273	0.27698
7.6734	0.28001
7.7236	0.28307
7.7766	0.28617
7.8314	0.28931
7.8873	0.29216
7.9443	0.29504
8.0028	0.29796
8.0637	0.30092
8.1277	0.30391
8.1957	0.30694
8.268	0.31001
8.3447	0.31312
8.426	0.31627
8.512	0.31946
8.6032	0.32269
8.7003	0.32596
8.8039	0.32927
8.9143	0.33263
9.0309	0.33603
9.1533	0.33948
9.2813	0.34297
9.4148	0.34651
9.5542	0.35009
9.6998	0.35373
9.8521	0.35741
10.011	0.36114
10.175	0.36492
10.345	0.36876
10.52	0.37285
10.7	0.37699
10.885	0.38119
11.075	0.38546
11.269	0.38978
11.467	0.39416
11.669	0.39861
11.874	0.40312
12.082	0.40835
12.293	0.41365
12.506	0.41904
12.721	0.4245
12.938	0.43005
13.156	0.43568
13.375	0.4414
13.594	0.4472
13.815	0.45356
14.036	0.46003
14.259	0.46659
14.482	0.47326
14.708	0.48003
14.937	0.48691
15.17	0.4939
15.407	0.50101
15.649	0.50822
15.895	0.51556
16.145	0.52301
16.396	0.53059
16.644	0.53829
16.888	0.54612
17.123	0.55407
17.351	0.56216
17.571	0.56847
17.781	0.57487
17.98	0.58137
18.169	0.58798
18.345	0.59469
18.509	0.60151
18.664	0.60844
18.811	0.61548
18.951	0.62144
19.086	0.62749
19.215	0.63363
19.339	0.63987
19.459	0.64621
19.576	0.65264
19.693	0.65918
19.812	0.66582
19.933	0.67224
20.056	0.67876
20.184	0.68538
20.319	0.69211
20.461	0.69894
20.614	0.70589
20.778	0.71295
20.952	0.72012
21.138	0.72776
21.334	0.73554
21.541	0.74344
21.757	0.75148
21.982	0.75966
22.213	0.76798
22.447	0.77644
22.682	0.78505
22.918	0.7942
23.155	0.80351
23.392	0.813
23.631	0.82265
23.875	0.83249
24.124	0.8425
24.38	0.8527
24.644	0.86309
24.917	0.87627
25.199	0.88972
25.492	0.90345
25.798	0.91746
26.119	0.93175
26.458	0.94635
26.813	0.96125
27.186	0.97646
27.576	0.99296
27.981	1.0098
28.403	1.027
28.837	1.0446
29.281	1.0626
29.731	1.081
30.181	1.0998
30.63	1.119
31.076	1.1366
31.518	1.1545
31.954	1.1727
32.381	1.1915
32.796	1.2106
33.198	1.2301
33.587	1.2502
33.966	1.2706
34.333	1.2892
34.691	1.3081
35.012	1.3275
35.28	1.3473
35.46	1.3676
35.56	1.3883
35.6	1.4095
35.616	1.4312
35.615	1.4507
35.598	1.4666
35.564	1.4824
35.51	1.4981
35.478	1.5153
35.496	1.5304
35.602	1.5494
35.78	1.5636
35.994	1.5844
36.196	1.5981
36.365	1.6191
36.519	1.6353
36.703	1.6548
36.982	1.674
37.402	1.6916
38.007	1.7085
38.835	1.7295
39.903	1.8009
41.217	1.8806
42.746	1.963
44.448	2.0483
46.258	2.1365
48.103	2.2277
49.912	2.3222
51.621	2.3694
53.177	2.418
54.543	2.4682
55.714	2.5198
56.709	2.5731
57.576	2.6281
58.373	2.6849
59.148	2.7435
59.929	2.8065
60.669	2.8716
61.272	2.9389
61.603	3.0085
61.648	3.0805
61.477	3.1551
61.212	3.2323
60.853	3.3123
60.286	3.4262
59.475	3.4825
58.475	3.5407
57.519	3.5843
56.773	3.6431
56.426	3.7064
56.502	3.772
56.926	3.8399
57.669	3.9041
58.77	3.9588
60.326	4.0322
62.281	4.0844
64.556	4.2491
66.939	4.3307
69.366	4.5044
71.775	4.5949
74.154	4.7691
76.48	4.8774
78.628	5.044
80.528	5.1799
81.499	5.3303
82.41	5.5045
83.274	5.6289
84.121	5.853
