# Supplementary material for: Viscoelasticity assessment of tumoral skin with the use of a novel contact-free palpation methodology based upon surface waves
Source: Sci Rep. 2022 Nov 4;12:18716. doi: 10.1038/s41598-022-23483-4 (PMC9636432; doi:10.1038/s41598-022-23483-4)
Supplement: Supplementary file 1 — Supplementary Information. [file 41598_2022_23483_MOESM1_ESM.zip › Raw Data xls/Nevus/CSV/G_RealPart_Nevus.csv]

2.7398	0
2.7399	6.3689e-05
2.74	0.00012763
2.7401	0.00019183
2.7404	0.00025628
2.741	0.00032098
2.742	0.00038595
2.7434	0.00045117
2.7452	0.00051665
2.7475	0.00060103
2.7503	0.00068578
2.7535	0.00077089
2.7571	0.00085636
2.761	0.00094221
2.7653	0.0010284
2.7697	0.001115
2.7742	0.001202
2.7786	0.0012893
2.7842	0.001377
2.7939	0.0014651
2.8139	0.0015536
2.8501	0.0016425
2.907	0.0017317
2.9866	0.0018214
3.0889	0.0019114
3.2158	0.0021777
3.3689	0.0035858
3.5501	0.004994
3.7589	0.0054277
3.9931	0.0064431
4.2455	0.0078534
4.509	0.0089468
4.7815	0.0093086
5.0634	0.010721
5.3574	0.012134
5.662	0.012553
5.9767	0.013598
6.297	0.015013
6.6254	0.016154
6.9692	0.016483
7.3329	0.0179
7.7095	0.019318
8.075	0.019853
8.4098	0.020797
8.7004	0.022217
8.9491	0.023439
9.1655	0.023529
9.3578	0.023619
9.5208	0.023709
9.6482	0.023799
9.7452	0.023866
9.8323	0.023957
9.9373	0.024048
10.072	0.02414
10.233	0.024232
10.41	0.02776
10.586	0.031409
10.754	0.031647
10.918	0.031885
11.074	0.032125
11.216	0.032366
11.331	0.032608
11.414	0.032852
11.47	0.033096
11.514	0.033341
11.554	0.03363
11.595	0.03392
11.639	0.034212
11.687	0.034505
11.737	0.034799
11.79	0.035095
11.846	0.035392
11.904	0.035691
11.964	0.036013
12.025	0.036336
12.087	0.036661
12.15	0.036987
12.213	0.037316
12.276	0.037645
12.337	0.037977
12.397	0.03831
12.455	0.038601
12.511	0.038893
12.564	0.039187
12.615	0.039482
12.662	0.039778
12.705	0.040076
12.744	0.040375
12.78	0.040676
12.813	0.040911
12.843	0.041147
12.869	0.041384
12.891	0.041622
12.909	0.041862
12.923	0.042102
12.933	0.042344
12.939	0.042586
12.943	0.042761
12.944	0.042936
12.942	0.043112
12.936	0.043289
12.927	0.043467
12.914	0.043645
12.898	0.043824
12.88	0.044004
12.858	0.044138
12.835	0.044272
12.809	0.044406
12.78	0.044541
12.749	0.044677
12.716	0.044813
12.681	0.044949
12.645	0.045086
12.609	0.0452
12.571	0.045313
12.533	0.045427
12.494	0.045542
12.456	0.045657
12.418	0.045772
12.381	0.045887
12.345	0.046003
12.31	0.046144
12.277	0.046286
12.245	0.046428
12.215	0.046571
12.186	0.046714
12.159	0.046858
12.133	0.047003
12.108	0.047147
12.085	0.047318
12.062	0.04749
12.04	0.047662
12.021	0.047835
12.002	0.048009
11.986	0.048184
11.972	0.048359
11.959	0.048535
11.949	0.048738
11.939	0.048942
11.932	0.049146
11.926	0.049352
11.923	0.049558
11.921	0.049766
11.92	0.049974
11.92	0.050184
11.922	0.050421
11.924	0.050659
11.926	0.050898
11.929	0.051139
11.933	0.05138
11.936	0.051623
11.939	0.051867
11.942	0.052112
11.944	0.052359
11.945	0.052606
11.946	0.052855
11.946	0.053105
11.944	0.053356
11.942	0.053608
11.938	0.053862
11.933	0.054117
11.928	0.054345
11.922	0.054574
11.915	0.054804
11.906	0.055035
11.896	0.055268
11.885	0.055501
11.872	0.055736
11.857	0.055971
11.842	0.056179
11.825	0.056388
11.807	0.056598
11.788	0.056808
11.769	0.05702
11.75	0.057233
11.732	0.057446
11.714	0.057661
11.697	0.057877
11.681	0.058093
11.666	0.058311
11.652	0.058529
11.639	0.058749
11.626	0.058969
11.613	0.059191
11.6	0.059414
11.586	0.059637
11.573	0.059862
11.559	0.060088
11.545	0.060315
11.532	0.060543
11.518	0.060771
11.506	0.061001
11.493	0.061233
11.481	0.061496
11.47	0.061761
11.459	0.062027
11.449	0.062295
11.438	0.062563
11.428	0.062833
11.417	0.063105
11.406	0.063378
11.394	0.06362
11.382	0.063863
11.369	0.064108
11.355	0.064353
11.34	0.0646
11.324	0.064848
11.307	0.065097
11.289	0.065347
11.271	0.065566
11.251	0.065785
11.23	0.066006
11.209	0.066227
11.187	0.066449
11.164	0.066673
11.142	0.066897
11.12	0.067123
11.098	0.067383
11.076	0.067645
11.054	0.067909
11.032	0.068173
11.01	0.068439
10.988	0.068706
10.965	0.068974
10.941	0.069244
10.916	0.06948
10.891	0.069717
10.866	0.069956
10.84	0.070195
10.815	0.070436
10.791	0.070677
10.769	0.07092
10.748	0.071164
10.729	0.071482
10.712	0.071801
10.696	0.072121
10.683	0.072444
10.672	0.072768
10.662	0.073094
10.654	0.073422
10.647	0.073752
10.64	0.074083
10.634	0.074416
10.628	0.074751
10.624	0.075088
10.621	0.075427
10.618	0.075767
10.617	0.076109
10.617	0.076454
10.617	0.076838
10.618	0.077225
10.62	0.077614
10.624	0.078005
10.627	0.078399
10.632	0.078794
10.637	0.079192
10.643	0.079593
10.648	0.080035
10.654	0.08048
10.661	0.080928
10.667	0.081378
10.674	0.081831
10.68	0.082287
10.687	0.082745
10.693	0.083207
10.7	0.083671
10.706	0.084138
10.713	0.084607
10.719	0.08508
10.725	0.085556
10.731	0.086034
10.737	0.086516
10.743	0.087
10.749	0.087487
10.756	0.087978
10.762	0.088471
10.768	0.088968
10.775	0.089468
10.782	0.08997
10.789	0.090476
10.796	0.090985
10.804	0.091498
10.811	0.092013
10.82	0.092532
10.828	0.093054
10.837	0.093579
10.846	0.094108
10.855	0.09464
10.865	0.095175
10.874	0.095714
10.884	0.096256
10.893	0.096802
10.903	0.097351
10.912	0.097904
10.922	0.09846
10.931	0.09902
10.939	0.099584
10.948	0.10015
10.956	0.10072
10.963	0.1013
10.969	0.10187
10.974	0.10246
10.977	0.10304
10.978	0.10363
10.977	0.10423
10.974	0.10473
10.969	0.10523
10.962	0.10574
10.953	0.10625
10.942	0.10676
10.93	0.10728
10.915	0.1078
10.9	0.10833
10.884	0.1088
10.867	0.10928
10.849	0.10977
10.83	0.11025
10.811	0.11074
10.793	0.11123
10.774	0.11173
10.755	0.11223
10.737	0.11273
10.719	0.11323
10.701	0.11374
10.684	0.11425
10.667	0.11476
10.651	0.11528
10.635	0.1158
10.619	0.11633
10.604	0.11685
10.588	0.11738
10.573	0.11792
10.558	0.11845
10.544	0.11899
10.53	0.11954
10.518	0.12008
10.506	0.12064
10.495	0.12125
10.485	0.12186
10.476	0.12248
10.468	0.1231
10.46	0.12373
10.453	0.12436
10.447	0.12499
10.44	0.12563
10.434	0.12627
10.428	0.12692
10.422	0.12757
10.415	0.12823
10.407	0.12889
10.398	0.12956
10.388	0.13023
10.375	0.1309
10.362	0.13146
10.346	0.13203
10.329	0.1326
10.31	0.13317
10.29	0.13374
10.268	0.13432
10.246	0.1349
10.223	0.13549
10.2	0.13608
10.177	0.13667
10.153	0.13727
10.129	0.13787
10.104	0.13848
10.078	0.13909
10.052	0.1397
10.024	0.14032
9.995	0.14088
9.9652	0.14144
9.9346	0.142
9.9035	0.14257
9.8724	0.14314
9.8417	0.14372
9.8118	0.1443
9.7829	0.14488
9.7553	0.1456
9.7289	0.14632
9.7042	0.14706
9.6815	0.14779
9.6611	0.14853
9.6434	0.14928
9.6283	0.15003
9.6155	0.15079
9.605	0.15176
9.5968	0.15275
9.5908	0.15373
9.5872	0.15473
9.5859	0.15574
9.5865	0.15675
9.5886	0.15777
9.5918	0.1588
9.5958	0.15984
9.6007	0.16088
9.6066	0.16194
9.6139	0.163
9.6232	0.16407
9.6348	0.16515
9.6486	0.16624
9.6647	0.16734
9.6829	0.1686
9.7033	0.16987
9.7256	0.17115
9.7497	0.17245
9.775	0.17375
9.8008	0.17506
9.8266	0.17639
9.8517	0.17773
9.8761	0.179
9.8994	0.18028
9.921	0.18157
9.9404	0.18288
9.9565	0.18419
9.9687	0.18552
9.9769	0.18686
9.981	0.18821
9.9811	0.18924
9.9773	0.19027
9.9691	0.19132
9.9566	0.19237
9.9395	0.19343
9.9184	0.19451
9.8939	0.19559
9.867	0.19667
9.8378	0.1976
9.8068	0.19853
9.7739	0.19947
9.7396	0.20041
9.7042	0.20136
9.6683	0.20232
9.6324	0.20329
9.5971	0.20426
9.5625	0.20524
9.5289	0.20623
9.4964	0.20723
9.4654	0.20823
9.4363	0.20925
9.4093	0.21027
9.3844	0.2113
9.3615	0.21233
9.3405	0.21357
9.3214	0.21481
9.3041	0.21607
9.2886	0.21734
9.2748	0.21862
9.2621	0.21991
9.2501	0.22121
9.2385	0.22253
9.2271	0.22385
9.2157	0.22519
9.2044	0.22654
9.1933	0.2279
9.1825	0.22927
9.1719	0.23065
9.1617	0.23205
9.1519	0.23346
9.1423	0.23499
9.1331	0.23653
9.1239	0.23809
9.1143	0.23966
9.1038	0.24125
9.0921	0.24285
9.0786	0.24447
9.0634	0.2461
9.0463	0.24752
9.0273	0.24896
9.0062	0.25041
8.983	0.25188
8.9577	0.25335
8.9304	0.25484
8.9015	0.25635
8.8713	0.25787
8.8402	0.25928
8.808	0.26071
8.7751	0.26215
8.7415	0.26361
8.7076	0.26507
8.6736	0.26656
8.6399	0.26805
8.6067	0.26956
8.574	0.2712
8.5421	0.27286
8.5108	0.27454
8.4803	0.27623
8.4503	0.27794
8.421	0.27967
8.392	0.28141
8.3633	0.28317
8.3348	0.28495
8.3065	0.28674
8.2784	0.28855
8.2506	0.29038
8.2231	0.29223
8.1959	0.2941
8.1692	0.29599
8.1427	0.29789
8.1166	0.29981
8.0908	0.30176
8.0655	0.30372
8.0409	0.3057
8.0174	0.30771
7.9951	0.30973
7.9741	0.31178
7.9543	0.31384
7.9358	0.31608
7.9185	0.31834
7.9026	0.32062
7.8883	0.32293
7.8757	0.32526
7.8647	0.32762
7.8551	0.33
7.8468	0.33241
7.8396	0.33516
7.8334	0.33795
7.8284	0.34076
7.8246	0.34361
7.8221	0.34649
7.8209	0.3494
7.8206	0.35235
7.8211	0.35533
7.8223	0.35868
7.8242	0.36208
7.8267	0.36551
7.83	0.36899
7.8341	0.37251
7.8388	0.37608
7.8442	0.37969
7.85	0.38334
7.8563	0.38722
7.8629	0.39115
7.8701	0.39513
7.8783	0.39917
7.8879	0.40325
7.899	0.40739
7.9119	0.41159
7.9264	0.41584
7.9426	0.42052
7.9605	0.42527
7.9801	0.43008
8.0017	0.43496
8.0253	0.43991
8.0507	0.44493
8.0776	0.45002
8.1057	0.45517
8.1348	0.46061
8.1648	0.46612
8.1956	0.4717
8.2271	0.47737
8.259	0.48312
8.291	0.48896
8.3229	0.49488
8.3543	0.50088
8.3851	0.50698
8.4153	0.51316
8.4446	0.51943
8.4729	0.5258
8.4999	0.53226
8.5256	0.53882
8.5498	0.54548
8.5726	0.55224
8.5941	0.5591
8.614	0.56606
8.6324	0.57314
8.649	0.58032
8.6638	0.58761
8.6766	0.59501
8.6877	0.60253
8.697	0.61017
8.7047	0.61793
8.711	0.62581
8.7163	0.63381
8.7216	0.64194
8.7282	0.65021
8.7373	0.6586
8.7496	0.66713
8.7654	0.6758
8.7849	0.68599
8.8083	0.69634
8.8361	0.70687
8.8688	0.71759
8.9068	0.72848
8.9499	0.73957
8.9974	0.75085
9.0482	0.76232
9.0735	0.77578
9.0543	0.78949
8.948	0.80345
8.7369	0.81766
8.4459	0.83214
8.0931	0.84688
7.7355	0.86189
7.3941	0.8702
7.0557	0.88206
6.7007	0.88806
6.3372	0.90138
6.0225	0.90919
5.8141	0.92018
5.7185	0.93205
5.6917	0.93956
5.695	0.95403
5.6767	0.96108
5.6375	0.97447
5.5803	0.98548
5.5527	0.99555
5.5854	1.0043
5.6513	1.0166
5.7038	1.0234
5.7259	1.0398
5.7282	1.049
5.7197	1.063
5.7135	1.0761
5.717	1.087
5.728	1.104
5.7384	1.1117
5.7425	1.1302
5.7411	1.1388
5.736	1.1515
5.761	1.1639
5.8057	1.175
5.8925	1.1913
5.9902	1.2049
6.0538	1.2197
6.0659	1.2358
6.006	1.249
5.887	1.2677
5.7643	1.2795
5.7185	1.3006
5.7312	1.311
5.8111	1.3211
5.8819	1.3438
5.9308	1.353
5.9621	1.3777
6.0121	1.3889
6.0926	1.4127
6.1718	1.4229
6.216	1.4473
6.1828	1.4599
6.1061	1.483
5.9699	1.4967
5.8458	1.5093
5.7412	1.5312
5.6778	1.5497
5.6479	1.5699
5.6571	1.5917
5.7134	1.61
5.7829	1.6354
5.8562	1.6515
5.9013	1.6809
5.9617	1.6945
6.0216	1.7113
6.0774	1.7336
6.1269	1.756
6.148	1.7741
6.0999	1.8012
5.998	1.8215
5.8816	1.8442
5.8046	1.873
5.7881	1.8908
5.7876	1.9185
5.7598	1.9475
5.7243	1.9644
5.6864	1.9829
5.677	2.015
5.6983	2.0394
5.7435	2.0592
5.8074	2.0829
5.8349	2.1088
5.7924	2.1353
5.679	2.1617
5.5593	2.1824
5.4704	2.2105
5.4152	2.2392
5.3734	2.2686
5.3471	2.2946
5.3305	2.3173
5.2794	2.3447
5.1908	2.3726
5.0786	2.4012
4.9841	2.4289
4.9111	2.4553
4.8303	2.4858
4.711	2.5169
4.5679	2.5444
4.4297	2.5759
4.3029	2.6146
4.1839	2.6542
4.08	2.6905
4.0092	2.7247
3.9473	2.7672
3.8429	2.8109
3.6626	2.8507
3.4276	2.8889
3.1608	2.9359
2.8755	2.9842
2.5787	3.0272
2.2877	3.105
2.0003	3.1878
1.7083	3.2738
1.4228	3.3634
1.1799	3.4566
1.0073	3.5538
0.89858	3.655
0.82923	3.7606
0.77702	3.8708
0.73197	3.9358
0.69104	4.0029
0.65466	4.0723
0.62318	4.144
0.60617	4.2183
0.59117	4.2952
0.57771	4.3749
0.56529	4.4575
