# Supplementary material for: Viscoelasticity assessment of tumoral skin with the use of a novel contact-free palpation methodology based upon surface waves
Source: Sci Rep. 2022 Nov 4;12:18716. doi: 10.1038/s41598-022-23483-4 (PMC9636432; doi:10.1038/s41598-022-23483-4)
Supplement: Supplementary file 1 — Supplementary Information. [file 41598_2022_23483_MOESM1_ESM.zip › Raw Data xls/Nevus/CSV/G_RealPart_Nevus_Healthy.csv]

3.9547	0
3.959	0.00010237
3.9634	0.00020518
3.9679	0.00030842
3.9722	0.0004121
3.9764	0.00051622
3.9841	0.00062078
3.9919	0.00072579
3.9995	0.00083125
4.0067	0.00091984
4.0134	0.0010088
4.0195	0.0010981
4.025	0.0011878
4.0297	0.0012779
4.0337	0.0013683
4.037	0.0014591
4.0398	0.0015503
4.042	0.0016241
4.0436	0.0016983
4.0448	0.0017728
4.0456	0.0018475
4.0459	0.0019225
4.046	0.0019979
4.046	0.0020735
4.046	0.0021494
4.0461	0.0022257
4.0462	0.0023022
4.0464	0.002379
4.0468	0.0024561
4.0472	0.0025336
4.0477	0.0026113
4.0483	0.0026893
4.0489	0.0027677
4.0495	0.0028464
4.0502	0.0029253
4.0508	0.0030046
4.0513	0.0030843
4.0514	0.0031642
4.0512	0.0032444
4.0504	0.003325
4.0492	0.0034059
4.0475	0.0034683
4.0452	0.0035309
4.0425	0.0035937
4.0394	0.0036568
4.0361	0.0037201
4.0326	0.0037836
4.0293	0.0038474
4.0262	0.0039114
4.0233	0.0039948
4.0206	0.0040786
4.0182	0.0041628
4.0159	0.0042473
4.0136	0.0043321
4.0111	0.0044173
4.0082	0.0045028
4.0051	0.0045887
4.0014	0.0046552
3.9975	0.004722
3.9932	0.0047891
3.989	0.0048564
3.9851	0.004924
3.9818	0.0049918
3.9793	0.0050599
3.9779	0.0051282
3.9775	0.0052369
3.9783	0.0053462
3.9802	0.0054559
3.9833	0.0055661
3.9876	0.0056769
3.9931	0.0057881
3.9995	0.0058997
4.0065	0.0060119
4.0141	0.0061452
4.0223	0.006279
4.0309	0.0064135
4.0397	0.0065486
4.0487	0.0066843
4.0575	0.0068207
4.0661	0.0069577
4.0741	0.0070953
4.0817	0.0072126
4.0887	0.0073304
4.0951	0.0074487
4.1007	0.0075675
4.1056	0.0076869
4.1097	0.0078069
4.1131	0.0079273
4.1158	0.0080483
4.118	0.0081484
4.1197	0.0082489
4.1208	0.0083498
4.1214	0.0084512
4.1216	0.008553
4.1215	0.0086553
4.1212	0.0087579
4.1208	0.0088611
4.1204	0.0089646
4.12	0.0090687
4.1197	0.0091732
4.1197	0.0092781
4.1199	0.0093835
4.1206	0.0094893
4.1218	0.0095957
4.1235	0.0097024
4.1257	0.0098322
4.1285	0.0099626
4.132	0.010094
4.1366	0.010225
4.1425	0.010357
4.1501	0.01049
4.1593	0.010624
4.1701	0.010758
4.1825	0.010962
4.1966	0.011166
4.2124	0.011372
4.2303	0.011579
4.2506	0.011788
4.2732	0.011997
4.298	0.012207
4.3247	0.012418
4.3532	0.012702
4.3834	0.012986
4.4153	0.013273
4.4489	0.01356
4.4839	0.01385
4.5202	0.014141
4.5572	0.014433
4.5947	0.014727
4.6324	0.015023
4.6703	0.01532
4.7084	0.015619
4.7467	0.01592
4.7851	0.016222
4.8235	0.016526
4.8621	0.016831
4.9008	0.017139
4.9396	0.017447
4.9784	0.017758
5.0171	0.01807
5.0555	0.018384
5.0933	0.0187
5.1304	0.019017
5.1666	0.019336
5.2019	0.019657
5.2362	0.019929
5.2694	0.020203
5.3011	0.020477
5.3306	0.020754
5.3571	0.021032
5.3799	0.021311
5.399	0.021592
5.4143	0.021874
5.4259	0.022028
5.4337	0.022182
5.4378	0.022337
5.4383	0.022493
5.4356	0.02265
5.4304	0.022807
5.4237	0.022965
5.4163	0.023124
5.4085	0.023257
5.4006	0.023391
5.3929	0.023525
5.3856	0.023659
5.379	0.023795
5.3735	0.023931
5.3691	0.024067
5.366	0.024204
5.364	0.024397
5.3634	0.02459
5.3641	0.024785
5.3664	0.02498
5.3705	0.025177
5.3763	0.025374
5.3837	0.025573
5.3924	0.025773
5.4023	0.026029
5.4134	0.026288
5.4258	0.026547
5.4396	0.026808
5.4549	0.027071
5.4715	0.027335
5.4893	0.0276
5.508	0.027867
5.5276	0.028164
5.548	0.028463
5.5693	0.028764
5.5915	0.029066
5.6146	0.02937
5.6386	0.029676
5.6633	0.029983
5.6885	0.030292
5.7142	0.030633
5.7404	0.030975
5.7669	0.03132
5.7936	0.031667
5.8204	0.032015
5.8471	0.032366
5.8734	0.032718
5.8994	0.033073
5.9249	0.033399
5.95	0.033727
5.9745	0.034057
5.9984	0.034389
6.0217	0.034723
6.0444	0.035059
6.0665	0.035397
6.0881	0.035736
6.1093	0.036047
6.1302	0.036359
6.1508	0.036673
6.1713	0.036988
6.192	0.037306
6.2132	0.037625
6.2349	0.037946
6.2574	0.038269
6.2806	0.038659
6.3046	0.03905
6.3292	0.039444
6.3542	0.039841
6.3791	0.040239
6.4037	0.040641
6.4276	0.041044
6.4505	0.04145
6.4724	0.041792
6.4932	0.042136
6.5129	0.042483
6.5312	0.042831
6.5482	0.043181
6.5639	0.043534
6.5784	0.043888
6.5919	0.044245
6.6046	0.044603
6.6165	0.044964
6.6276	0.045327
6.6385	0.045692
6.6494	0.046059
6.6607	0.046428
6.673	0.0468
6.6863	0.047174
6.7007	0.047585
6.7142	0.047999
6.723	0.048415
6.7222	0.048834
6.7091	0.049255
6.6852	0.049679
6.6564	0.050106
6.6273	0.050535
6.6003	0.050691
6.5741	0.050908
6.5439	0.051053
6.5099	0.051271
6.4762	0.051419
6.4516	0.051615
6.4414	0.051781
6.4452	0.051934
6.4556	0.052149
6.4627	0.052307
6.4619	0.05252
6.4545	0.052683
6.449	0.052871
6.4506	0.053044
6.4601	0.053213
6.4743	0.053421
6.4881	0.053596
6.5	0.0538
6.5134	0.053983
6.532	0.05416
6.555	0.054414
6.5801	0.054688
6.6046	0.054855
6.6269	0.055035
6.6467	0.055344
6.6608	0.055558
6.6695	0.05572
6.6757	0.055974
6.6783	0.05627
6.6772	0.056448
6.6734	0.05661
6.6643	0.056925
6.6432	0.057156
6.6086	0.057351
6.5649	0.057571
6.5188	0.057889
6.475	0.0581
6.4315	0.058522
6.3873	0.058947
6.3438	0.059374
6.3029	0.059846
6.2696	0.060322
6.2498	0.0608
6.2439	0.061282
6.2478	0.061766
6.2578	0.062254
6.2716	0.062745
6.2885	0.06324
6.3084	0.063912
6.3314	0.064588
6.3577	0.065269
6.3873	0.065956
6.42	0.066647
6.4556	0.067342
6.4932	0.068043
6.5323	0.068749
6.5727	0.06946
6.6139	0.070176
6.6554	0.070897
6.6964	0.071623
6.7355	0.072354
6.7698	0.073091
6.7954	0.073833
6.808	0.07458
6.8059	0.074961
6.7918	0.075344
6.7702	0.075729
6.7449	0.076117
6.719	0.076407
6.6945	0.07664
6.673	0.076874
6.6545	0.077109
6.6396	0.077345
6.6303	0.077582
6.6286	0.077819
6.6349	0.078048
6.6459	0.078282
6.6596	0.078523
6.6727	0.078756
6.6825	0.079041
6.6866	0.079333
6.689	0.079577
6.6943	0.079816
6.7045	0.080089
6.717	0.080386
6.7267	0.080642
6.7318	0.080919
6.7274	0.081165
6.7101	0.081456
6.681	0.081726
6.6457	0.081998
6.6064	0.082303
6.5637	0.082588
6.5183	0.082974
6.4726	0.083361
6.4287	0.083751
6.3871	0.084144
6.3512	0.084539
6.3251	0.084936
6.3093	0.085336
6.3005	0.085738
6.2955	0.086143
6.2922	0.08655
6.29	0.08696
6.2886	0.087538
6.2879	0.088121
6.2879	0.088708
6.2884	0.0893
6.2889	0.089895
6.2893	0.090495
6.2893	0.091099
6.2885	0.091707
6.287	0.092262
6.2846	0.092822
6.2815	0.093385
6.2778	0.093952
6.2736	0.094523
6.2692	0.095098
6.2649	0.095677
6.2609	0.096261
6.2572	0.096848
6.2538	0.09744
6.2509	0.098036
6.2482	0.098637
6.2458	0.099241
6.2435	0.09985
6.2411	0.10046
6.2386	0.10108
6.2359	0.1017
6.2329	0.10233
6.2296	0.10296
6.2258	0.1036
6.2214	0.10424
6.2162	0.10489
6.2103	0.10554
6.2036	0.10619
6.1962	0.10679
6.1881	0.10739
6.1792	0.10799
6.1697	0.1086
6.1597	0.10921
6.1493	0.10983
6.1388	0.11045
6.1282	0.11108
6.1178	0.11171
6.1075	0.11234
6.0974	0.11298
6.0878	0.11363
6.0789	0.11428
6.0708	0.11493
6.0637	0.11559
6.0575	0.11626
6.0523	0.11693
6.048	0.1176
6.0447	0.11828
6.0424	0.11897
6.0411	0.11966
6.0405	0.12035
6.0406	0.12105
6.0412	0.12176
6.042	0.12247
6.0431	0.12318
6.0445	0.12391
6.0461	0.12463
6.0478	0.12537
6.0496	0.12611
6.0514	0.12685
6.0532	0.1276
6.0549	0.12843
6.0565	0.12927
6.0583	0.13012
6.0606	0.13097
6.0638	0.13183
6.0684	0.1327
6.0745	0.13357
6.0823	0.13445
6.0917	0.1355
6.1028	0.13656
6.1158	0.13762
6.1307	0.1387
6.1477	0.13978
6.1667	0.14087
6.1872	0.14198
6.2091	0.14309
6.2322	0.14438
6.2564	0.14568
6.2816	0.147
6.3077	0.14832
6.3347	0.14966
6.3622	0.15101
6.3899	0.15237
6.4177	0.15375
6.4454	0.15514
6.4729	0.15654
6.5001	0.15795
6.5267	0.15938
6.5525	0.16082
6.5772	0.16228
6.6008	0.16375
6.6232	0.16523
6.6446	0.16664
6.6646	0.16806
6.6831	0.16949
6.6996	0.17093
6.7136	0.1724
6.7247	0.17387
6.733	0.17536
6.7315	0.17686
6.7086	0.17809
6.6495	0.17933
6.5476	0.18058
6.4103	0.18185
6.2601	0.18312
6.1143	0.18441
5.9817	0.18531
5.858	0.1861
5.7302	0.18679
5.5978	0.18755
5.4761	0.18829
5.3844	0.18897
5.3323	0.18968
5.3208	0.19047
5.3319	0.19117
5.3528	0.19199
5.3688	0.1927
5.3715	0.19351
5.3741	0.19427
5.3904	0.19504
5.4218	0.1958
5.463	0.19657
5.5072	0.1973
5.5453	0.19816
5.5814	0.19892
5.6174	0.19966
5.6539	0.20048
5.6997	0.20132
5.7546	0.2021
5.8055	0.20289
5.8437	0.20374
5.8675	0.20464
5.8849	0.20545
5.9057	0.20631
5.9302	0.20723
5.9527	0.20806
5.9731	0.20886
5.9869	0.20972
5.9889	0.21066
5.9828	0.21152
5.9781	0.2124
5.991	0.21336
6.0243	0.21426
6.0589	0.21514
6.0698	0.21604
6.04	0.21694
5.9666	0.21789
5.8646	0.21877
5.753	0.21977
5.6458	0.22077
5.542	0.22189
5.4303	0.22353
5.3039	0.22519
5.1731	0.22686
5.0545	0.22855
4.9652	0.23027
4.9138	0.23227
4.8945	0.2343
4.8936	0.23635
4.9006	0.23843
4.9105	0.24053
4.9212	0.24265
4.9325	0.24479
4.9439	0.24696
4.9555	0.24916
4.9671	0.25138
4.979	0.25363
4.9912	0.2559
5.0041	0.2582
5.018	0.26053
5.0329	0.26288
5.049	0.26526
5.0663	0.26814
5.0846	0.27105
5.1039	0.274
5.1239	0.27698
5.1439	0.28001
5.1635	0.28307
5.1823	0.28617
5.2	0.28931
5.2164	0.29216
5.2314	0.29504
5.2449	0.29796
5.2569	0.30092
5.2675	0.30391
5.2767	0.30694
5.2848	0.31001
5.2922	0.31312
5.299	0.31627
5.3051	0.31946
5.3105	0.32269
5.3152	0.32596
5.319	0.32927
5.3219	0.33263
5.324	0.33603
5.3252	0.33948
5.3257	0.34297
5.3255	0.34651
5.3245	0.35009
5.3229	0.35373
5.3207	0.35741
5.3182	0.36114
5.3155	0.36492
5.3126	0.36876
5.3097	0.37285
5.3069	0.37699
5.3043	0.38119
5.3025	0.38546
5.3019	0.38978
5.3031	0.39416
5.3061	0.39861
5.311	0.40312
5.3179	0.40835
5.3268	0.41365
5.338	0.41904
5.3517	0.4245
5.3684	0.43005
5.3879	0.43568
5.4099	0.4414
5.4342	0.4472
5.4604	0.45356
5.4886	0.46003
5.5187	0.46659
5.5506	0.47326
5.5839	0.48003
5.6183	0.48691
5.6532	0.4939
5.6882	0.50101
5.723	0.50822
5.7574	0.51556
5.7908	0.52301
5.8226	0.53059
5.8517	0.53829
5.8775	0.54612
5.8995	0.55407
5.9177	0.56216
5.9319	0.56847
5.9423	0.57487
5.9484	0.58137
5.9501	0.58798
5.9472	0.59469
5.9401	0.60151
5.9295	0.60844
5.9161	0.61548
5.9004	0.62144
5.8824	0.62749
5.8621	0.63363
5.8393	0.63987
5.8141	0.64621
5.7865	0.65264
5.757	0.65918
5.726	0.66582
5.6936	0.67224
5.66	0.67876
5.625	0.68538
5.5885	0.69211
5.5504	0.69894
5.5106	0.70589
5.4693	0.71295
5.4267	0.72012
5.3829	0.72776
5.3379	0.73554
5.292	0.74344
5.2453	0.75148
5.1984	0.75966
5.1517	0.76798
5.1055	0.77644
5.0603	0.78505
5.016	0.7942
4.9729	0.80351
4.9317	0.813
4.8932	0.82265
4.8586	0.83249
4.8286	0.8425
4.8034	0.8527
4.7831	0.86309
4.7675	0.87627
4.7566	0.88972
4.7503	0.90345
4.7483	0.91746
4.7501	0.93175
4.7545	0.94635
4.7602	0.96125
4.7662	0.97646
4.7718	0.99296
4.7767	1.0098
4.7806	1.027
4.783	1.0446
4.7835	1.0626
4.7817	1.081
4.7774	1.0998
4.7705	1.119
4.7612	1.1366
4.7493	1.1545
4.7348	1.1727
4.7175	1.1915
4.6974	1.2106
4.6748	1.2301
4.6501	1.2502
4.6236	1.2706
4.5957	1.2892
4.5663	1.3081
4.5319	1.3275
4.4902	1.3473
4.4367	1.3676
4.374	1.3883
4.3062	1.4095
4.2394	1.4312
4.1753	1.4507
4.1138	1.4666
4.0551	1.4824
3.9986	1.4981
3.9511	1.5153
3.9162	1.5304
3.8991	1.5494
3.8956	1.5636
3.8994	1.5844
3.9025	1.5981
3.9006	1.6191
3.8934	1.6353
3.8819	1.6548
3.8678	1.674
3.8502	1.6916
3.8303	1.7085
3.8095	1.7295
3.7897	1.8009
3.7726	1.8806
3.7581	1.963
3.747	2.0483
3.7382	2.1365
3.7296	2.2277
3.7195	2.3222
3.7059	2.3694
3.686	2.418
3.6574	2.4682
3.6194	2.5198
3.5722	2.5731
3.5169	2.6281
3.4553	2.6849
3.3887	2.7435
3.3179	2.8065
3.2377	2.8716
3.1395	2.9389
3.0125	3.0085
2.8582	3.0805
2.6876	3.1551
2.5166	3.2323
2.3492	3.3123
2.178	3.4262
1.9999	3.4825
1.8189	3.5407
1.6536	3.5843
1.5189	3.6431
1.4295	3.7064
1.3833	3.772
1.3652	3.8399
1.3622	3.9041
1.3711	3.9588
1.3977	4.0322
1.4388	4.0844
1.4885	4.2491
1.5314	4.3307
1.5615	4.5044
1.575	4.5949
1.5723	4.7691
1.5591	4.8774
1.5338	5.044
1.4976	5.1799
1.4762	5.3303
1.4509	5.5045
1.4232	5.6289
1.3954	5.853
