# Supplementary material for: Viscoelasticity assessment of tumoral skin with the use of a novel contact-free palpation methodology based upon surface waves
Source: Sci Rep. 2022 Nov 4;12:18716. doi: 10.1038/s41598-022-23483-4 (PMC9636432; doi:10.1038/s41598-022-23483-4)
Supplement: Supplementary file 1 — Supplementary Information. [file 41598_2022_23483_MOESM1_ESM.zip › Raw Data xls/Nevus/CSV/Speed_Depth_Nevus.csv]

0	1.9376
5.1665e-07	2.0804
1.202e-06	2.2245
1.9114e-06	2.3569
1.2036e-05	2.4732
2.3116e-05	2.5741
2.3834e-05	2.7618
3.1409e-05	2.9493
3.3341e-05	3.1263
3.5691e-05	3.2791
3.831e-05	3.3951
4.0676e-05	3.4713
4.2586e-05	3.5154
4.4004e-05	3.5382
4.5086e-05	3.5478
4.6003e-05	3.5486
4.7147e-05	3.5429
4.8535e-05	3.5322
5.0184e-05	3.5181
5.2112e-05	3.5025
5.4117e-05	3.4868
5.5971e-05	3.4717
5.7661e-05	3.4571
5.9414e-05	3.4423
6.1233e-05	3.4265
6.3378e-05	3.4095
6.5347e-05	3.3919
6.7123e-05	3.3746
6.9244e-05	3.3586
7.1164e-05	3.3447
7.3752e-05	3.3333
7.6454e-05	3.3248
7.9593e-05	3.3191
8.3207e-05	3.3163
8.7e-05	3.3159
9.0985e-05	3.3167
9.5175e-05	3.3178
9.9584e-05	3.318
0.00010423	3.3168
0.00010833	3.3134
0.00011223	3.3073
0.00011633	3.2979
0.00012064	3.285
0.00012563	3.2691
0.0001309	3.2518
0.00013549	3.235
0.00014032	3.2201
0.00014488	3.2078
0.00015079	3.1974
0.0001588	3.1876
0.00016734	3.1775
0.00017773	3.1671
0.00018821	3.1568
0.00019667	3.1465
0.00020426	3.1352
0.00021233	3.1214
0.00022253	3.1038
0.00023346	3.0823
0.0002461	3.0576
0.00025787	3.0318
0.00026956	3.0069
0.00028317	2.9847
0.00029789	2.9665
0.00031384	2.9538
0.00033241	2.9477
0.00035533	2.9495
0.00038334	2.9601
0.00041584	2.9752
0.00045517	2.9918
0.00050088	3.0018
0.00055224	3.0064
0.00061017	3.006
0.0006758	3.0069
0.00076232	3.0069
0.0008702	3.0087
0.00091766	3.0077
0.0010296	3.0053
0.0011249	3.0096
0.0012358	3.0286
0.0013792	3.0753
0.0015093	3.1372
0.0016813	3.1937
0.0018831	3.2152
0.0020328	3.1968
0.0022471	3.1403
0.0024707	3.0608
0.0027858	3.059
0.003105	3.0468
0.0038708	3.0118
0.0044575	2.9341
